# Supplementary material for: Poly[(μ-3,5-dinitro-2-oxidobenzoato)(μ-3-hydroxy­pyridine)copper(II)]
Source: Acta Crystallogr Sect E Struct Rep Online. 2008 Apr 10;64(Pt 5):m651–2. doi: 10.1107/S1600536808009392 (PMC2961115; doi:10.1107/S1600536808009392)
Supplement: Supplementary file 2 [file e-64-0m651-Isup2.hkl]

# 
# h,k,l, Fc-squared, Fo-squared, sigma(Fo-squared) and status flag 
# 
data_I
_shelx_title ' 1 in P2(1)/n' 
_shelx_refln_list_code          4 
_shelx_F_calc_maximum      251.48 
_exptl_crystal_F_000       772.00 
_reflns_d_resolution_high  0.7696 
 
loop_ 
 _symmetry_equiv_pos_as_xyz 
 'x, y, z' 
 '-x+1/2, y+1/2, -z+1/2' 
 '-x, -y, -z' 
 'x-1/2, -y-1/2, z-1/2' 
 
_cell_length_a     8.1055 
_cell_length_b     6.2208 
_cell_length_c    26.9837 
_cell_angle_alpha  90.000 
_cell_angle_beta   94.030 
_cell_angle_gamma  90.000 
 
_shelx_F_squared_multiplier     1.000 
 
loop_ 
 _refln_index_h 
 _refln_index_k 
 _refln_index_l 
 _refln_F_squared_calc 
 _refln_F_squared_meas 
 _refln_F_squared_sigma 
 _refln_observed_status 
   2   0   0      620.27      567.41     36.05 o 
   4   0   0     4037.80     4147.39     96.78 o 
   6   0   0        4.77        8.48     17.49 o 
   8   0   0     1876.97     1852.74     88.35 o 
  10   0   0        0.09      -29.46     38.51 o 
   1   1   0      161.63      128.55     10.84 o 
   2   1   0    63243.57    64884.76   1007.86 o 
   3   1   0     2079.28     2107.28     34.65 o 
   4   1   0     2043.53     1992.74     45.06 o 
   5   1   0      482.88      499.50     20.28 o 
   6   1   0     1545.20     1605.99     59.24 o 
   7   1   0       18.37       20.56     14.13 o 
   8   1   0        4.16        8.73     19.00 o 
   9   1   0        3.59        3.17     25.81 o 
  10   1   0      607.58      496.91     67.93 o 
   0   2   0     9705.65     9444.44    305.79 o 
   1   2   0      990.89     1097.25     39.80 o 
   2   2   0     1193.10     1192.57     20.87 o 
   3   2   0      213.07      184.06      8.59 o 
   4   2   0    11531.35    11774.50    142.15 o 
   5   2   0      192.11      210.37     15.92 o 
   6   2   0       12.85        2.30      9.36 o 
   7   2   0      187.84      178.72     23.83 o 
   8   2   0      305.60      283.41     36.04 o 
   9   2   0       15.16        2.92     23.53 o 
  10   2   0        2.80       -8.58     31.11 o 
   1   3   0     1468.03     1422.14     38.48 o 
   2   3   0     3517.58     3195.23     51.81 o 
   3   3   0      682.63      651.96     17.55 o 
   4   3   0      107.59       97.73     12.44 o 
   5   3   0      274.74      268.49     19.12 o 
   6   3   0     1625.26     1594.43     43.00 o 
   7   3   0        3.41        8.59     15.75 o 
   8   3   0        0.37        9.27     20.92 o 
   9   3   0       67.17       42.76     27.01 o 
   0   4   0      981.67      813.50     40.92 o 
   1   4   0     1146.10     1113.22     33.42 o 
   2   4   0       45.16       41.44      7.09 o 
   3   4   0      869.77      883.39     31.99 o 
   4   4   0     1807.74     1819.89     43.56 o 
   5   4   0      396.40      400.58     23.98 o 
   6   4   0       12.16       12.00     12.57 o 
   7   4   0      777.13      873.39     62.31 o 
   8   4   0      427.35      374.29     68.56 o 
   9   4   0        1.34        8.00     40.64 o 
   1   5   0     1246.62     1356.41     45.23 o 
   2   5   0      555.49      584.51     18.36 o 
   3   5   0     1661.42     1670.81     57.48 o 
   4   5   0       88.35       47.48     13.15 o 
   5   5   0     1446.28     1409.65     48.76 o 
   6   5   0      545.90      615.35     47.25 o 
   7   5   0      341.28      351.97     34.88 o 
   8   5   0       40.23       54.57     23.45 o 
   0   6   0       49.83        6.01     20.02 o 
   1   6   0      484.31      479.39     31.15 o 
   2   6   0       63.08       67.09     13.31 o 
   3   6   0      928.58      906.72     35.34 o 
   4   6   0      175.67      165.21     19.67 o 
   5   6   0      646.14      609.97     40.53 o 
   6   6   0       17.29       16.17     18.80 o 
   7   6   0      181.64      242.58     43.13 o 
   1   7   0      181.71      174.67     22.99 o 
   2   7   0       99.02      115.80     17.87 o 
   3   7   0      320.96      355.42     25.74 o 
   4   7   0       62.42       49.71     17.68 o 
   5   7   0      169.18      116.11     24.24 o 
   0   8   0        6.31       20.96     26.22 o 
   1   8   0      183.83      159.78     26.80 o 
  -9   0   1     1088.87     1016.32    116.52 o 
  -7   0   1      170.39      172.03     31.56 o 
  -5   0   1       19.08       16.74     11.15 o 
  -3   0   1     3327.28     3453.83     69.13 o 
  -1   0   1    23653.38    23571.82    542.27 o 
   1   0   1    10978.62    11391.08    350.41 o 
   3   0   1     2170.90     2043.93     44.03 o 
   5   0   1      485.47      505.27     30.40 o 
   7   0   1     1276.41     1271.22    121.87 o 
   9   0   1       87.20       41.30     40.83 o 
 -10   1   1        2.70       -5.14     27.82 o 
  -9   1   1       11.83      -11.15     21.25 o 
  -8   1   1        3.86       10.37     17.91 o 
  -7   1   1     1814.49     1789.36     62.57 o 
  -6   1   1        2.36       -8.35     10.35 o 
  -5   1   1       31.97       32.23      8.68 o 
  -4   1   1       50.15       40.70      7.48 o 
  -3   1   1      534.36      448.64     13.90 o 
  -2   1   1    25438.90    26310.31    374.99 o 
  -1   1   1     6313.02     5942.54    200.64 o 
   1   1   1     5070.11     5228.67     99.74 o 
   2   1   1    10008.50    10256.28    193.79 o 
   3   1   1     5220.32     5091.75     67.14 o 
   4   1   1      360.46      425.93     13.45 o 
   5   1   1      945.67      967.75     27.21 o 
   6   1   1      101.93       81.08     23.94 o 
   7   1   1      120.01      147.25     32.68 o 
   8   1   1        0.11        1.03     17.16 o 
   9   1   1      400.59      357.09     54.67 o 
  10   1   1        0.32       -1.85     29.84 o 
 -10   2   1        0.11      -19.32     29.50 o 
  -9   2   1      209.38      227.48     56.13 o 
  -8   2   1      102.53      111.97     27.80 o 
  -7   2   1        0.67       -0.51     14.64 o 
  -6   2   1        6.93        2.42      9.39 o 
  -5   2   1     2871.07     2827.14     54.64 o 
  -4   2   1     1562.86     1835.73     33.44 o 
  -3   2   1      756.48      742.86     15.59 o 
  -2   2   1        0.32       -3.52      4.18 o 
  -1   2   1      147.76       86.52     13.82 o 
   0   2   1       38.09       30.84     16.56 o 
   1   2   1     1740.93     1568.56     50.38 o 
   2   2   1      489.18      489.55     12.44 o 
   3   2   1     7145.27     6993.97     85.49 o 
   4   2   1      738.43      795.83     20.09 o 
   5   2   1     1679.41     1628.55     51.99 o 
   6   2   1      123.46      120.62     14.52 o 
   7   2   1      706.04      684.23     79.46 o 
   8   2   1        0.44        0.42     18.85 o 
   9   2   1      214.23      195.07     34.28 o 
  10   2   1        1.55       -0.67     31.69 o 
  -9   3   1       19.03       30.00     26.57 o 
  -8   3   1        7.47       -2.83     20.20 o 
  -7   3   1      234.92      310.18     25.54 o 
  -6   3   1        1.91      -13.73      9.96 o 
  -5   3   1      236.84      233.68     17.80 o 
  -4   3   1      173.93      153.70     13.73 o 
  -3   3   1     1494.51     1479.45     27.75 o 
  -2   3   1       19.23       41.90      6.44 o 
  -1   3   1        4.14       20.27      8.23 o 
   0   3   1      860.53      849.96     24.66 o 
   1   3   1      533.35      486.71     28.05 o 
   2   3   1     2021.21     1965.46     33.30 o 
   3   3   1      528.10      549.19     16.06 o 
   4   3   1       11.78        8.92      8.67 o 
   5   3   1     1418.06     1448.24     38.47 o 
   6   3   1      598.26      619.72     28.26 o 
   7   3   1      262.10      279.92     27.33 o 
   8   3   1       70.54       56.30     27.17 o 
   9   3   1      163.25      161.34     34.91 o 
  -9   4   1       96.07       95.31     35.27 o 
  -8   4   1      166.28      140.33     32.94 o 
  -7   4   1       67.36       91.98     20.08 o 
  -6   4   1      328.87      297.75     23.52 o 
  -5   4   1      216.57      225.01     19.41 o 
  -4   4   1      316.80      288.51     18.06 o 
  -3   4   1       24.63       14.21      7.40 o 
  -2   4   1      103.09       96.83     16.61 o 
  -1   4   1      698.57      706.02     27.76 o 
   0   4   1      123.47      112.46     13.98 o 
   1   4   1       10.66       21.08     10.44 o 
   2   4   1      125.83      121.30      9.99 o 
   3   4   1      576.00      601.99     22.91 o 
   4   4   1      338.11      355.15     20.78 o 
   5   4   1        8.45        1.39     10.63 o 
   6   4   1       43.08       41.17     15.04 o 
   7   4   1      373.13      359.72     32.14 o 
   8   4   1       84.04       82.31     37.11 o 
   9   4   1       79.24       46.52     30.83 o 
  -8   5   1       34.00       37.63     27.98 o 
  -7   5   1      166.66      198.57     28.66 o 
  -6   5   1      357.03      390.48     30.71 o 
  -5   5   1      261.93      258.80     24.36 o 
  -4   5   1      895.98      950.94     31.43 o 
  -3   5   1      307.31      318.68     19.00 o 
  -2   5   1      216.72      240.05     15.78 o 
  -1   5   1      535.74      534.06     28.57 o 
   0   5   1      398.97      364.67     24.50 o 
   1   5   1      836.88      902.34     35.35 o 
   2   5   1       11.91       15.34      6.63 o 
   3   5   1      183.34      148.75     16.98 o 
   4   5   1      369.82      373.64     24.23 o 
   5   5   1      501.95      569.45     30.11 o 
   6   5   1      391.89      344.59     32.00 o 
   7   5   1      182.09      166.84     26.55 o 
   8   5   1      166.16      190.42     30.49 o 
  -7   6   1        8.24       -3.01     20.54 o 
  -6   6   1       27.76       24.07     19.14 o 
  -5   6   1      266.71      244.54     25.09 o 
  -4   6   1      882.29      956.61     64.09 o 
  -3   6   1        5.47        5.48     12.10 o 
  -2   6   1      724.33      814.34     29.65 o 
  -1   6   1      474.83      444.18     30.50 o 
   0   6   1       38.22       26.45     15.36 o 
   1   6   1      120.04      129.40     17.85 o 
   2   6   1       47.54       48.22     11.47 o 
   3   6   1      264.38      282.57     22.52 o 
   4   6   1      448.37      469.60     28.89 o 
   5   6   1      221.32      182.05     26.42 o 
   6   6   1      306.90      397.72     40.09 o 
   7   6   1        6.21        9.48     21.29 o 
  -5   7   1       14.31       13.82     19.65 o 
  -4   7   1       93.05       77.88     19.00 o 
  -3   7   1      269.00      274.75     39.53 o 
  -2   7   1      427.36      479.24     28.01 o 
  -1   7   1       87.62       48.95     18.48 o 
   0   7   1      141.79      141.18     21.86 o 
   1   7   1      117.19      103.48     15.06 o 
   2   7   1      308.93      316.02     23.47 o 
   3   7   1      346.31      307.46     26.29 o 
   4   7   1       83.23       90.39     21.80 o 
   5   7   1       25.65       15.90     20.26 o 
  -1   8   1        2.25       -5.92     19.61 o 
   0   8   1      258.23      316.76     35.06 o 
   1   8   1        9.69       19.81     16.26 o 
 -10   0   2       23.35       16.03     47.75 o 
  -8   0   2     1288.75     1121.90     71.62 o 
  -6   0   2      790.66      920.35     55.02 o 
  -4   0   2     2209.19     2076.11     51.55 o 
  -2   0   2     4324.87     4524.08     94.29 o 
   2   0   2     2034.37     1871.82     71.23 o 
   4   0   2     1408.33     1460.50     38.42 o 
   6   0   2      106.82      100.61     50.71 o 
   8   0   2      471.76      329.39     66.50 o 
  10   0   2       16.19      -12.77     39.57 o 
 -10   1   2      152.10      122.72     42.13 o 
  -9   1   2       23.80       17.80     22.61 o 
  -8   1   2      577.96      620.66     61.28 o 
  -7   1   2       98.38       95.64     19.19 o 
  -6   1   2     1577.67     1642.41     54.34 o 
  -5   1   2      533.71      491.34     20.55 o 
  -4   1   2      798.31      757.66     19.19 o 
  -3   1   2      895.90      961.04     21.10 o 
  -2   1   2     6820.68     6432.95     88.23 o 
  -1   1   2     6879.00     7193.74    245.87 o 
   0   1   2     1566.02     1624.91     35.56 o 
   1   1   2     1546.28     1668.53     37.49 o 
   2   1   2     6610.36     6681.78    128.11 o 
   3   1   2      996.92     1137.69     21.64 o 
   4   1   2      730.99      688.06     17.66 o 
   5   1   2       75.78       83.53     14.76 o 
   6   1   2      400.68      430.12     27.50 o 
   7   1   2        0.97        8.52     14.62 o 
   8   1   2        3.56        2.23     17.67 o 
   9   1   2       62.38       30.34     44.42 o 
  10   1   2      429.79      443.16     64.55 o 
 -10   2   2       99.54       66.79     32.01 o 
  -9   2   2        0.64      -15.15     27.12 o 
  -8   2   2      189.14      152.38     25.06 o 
  -7   2   2      153.95      151.61     22.76 o 
  -6   2   2      702.13      698.43     29.97 o 
  -5   2   2      490.93      438.93     20.89 o 
  -4   2   2     2039.92     2120.29     36.87 o 
  -3   2   2     3382.81     3757.08     51.13 o 
  -2   2   2     3519.01     3161.85     43.47 o 
  -1   2   2      951.97     1055.44     34.08 o 
   0   2   2     1142.49     1151.39     40.22 o 
   1   2   2       24.75       22.58      4.71 o 
   2   2   2    11672.60    11708.06    141.49 o 
   3   2   2     1171.71     1112.21     27.03 o 
   4   2   2      448.49      481.22     16.30 o 
   5   2   2      229.67      194.90     24.19 o 
   6   2   2      509.49      481.32     27.92 o 
   7   2   2        5.93       15.01     17.63 o 
   8   2   2      320.98      331.54     37.74 o 
   9   2   2       66.52      103.16     34.82 o 
  10   2   2       90.46       86.21     38.90 o 
  -9   3   2        3.50       19.84     25.89 o 
  -8   3   2      119.28      132.95     30.29 o 
  -7   3   2        1.65       -6.34     12.51 o 
  -6   3   2      717.95      800.13     31.58 o 
  -5   3   2        3.95        7.09      9.42 o 
  -4   3   2     2598.34     2468.85     53.88 o 
  -3   3   2     1150.74     1158.36     22.71 o 
  -2   3   2     3293.46     3184.19     51.97 o 
  -1   3   2     4261.67     4484.79     80.44 o 
   0   3   2     5224.29     5051.34     80.54 o 
   1   3   2      380.90      357.45     12.51 o 
   2   3   2     1378.83     1315.15     24.25 o 
   3   3   2      333.14      329.98     12.95 o 
   4   3   2     2232.98     2160.34     49.55 o 
   5   3   2      140.49      103.39     17.35 o 
   6   3   2      363.97      322.98     47.20 o 
   7   3   2        7.68        5.36     14.56 o 
   8   3   2      201.40      224.98     37.10 o 
   9   3   2      156.55      214.81     38.37 o 
  -9   4   2       18.43       16.03     29.48 o 
  -8   4   2       80.78       73.07     28.54 o 
  -7   4   2       86.91       85.91     18.34 o 
  -6   4   2      320.90      340.65     29.23 o 
  -5   4   2      762.82      798.34     32.72 o 
  -4   4   2     1490.16     1448.56     37.84 o 
  -3   4   2      691.90      752.28     19.74 o 
  -2   4   2     4249.82     4289.42     71.15 o 
  -1   4   2     1792.09     1798.07     43.55 o 
   0   4   2     3426.99     3215.53     62.77 o 
   1   4   2     1373.58     1392.01     29.42 o 
   2   4   2      576.07      584.36     20.99 o 
   3   4   2       74.65       60.32      8.62 o 
   4   4   2      156.52      176.44     20.44 o 
   5   4   2      611.58      573.22     29.87 o 
   6   4   2      582.54      589.65     47.18 o 
   7   4   2      290.63      287.20     43.20 o 
   8   4   2      249.46      219.67     50.47 o 
   9   4   2        4.04        4.27     28.20 o 
  -8   5   2      192.78      156.04     35.31 o 
  -7   5   2      212.70      186.00     38.31 o 
  -6   5   2       91.08       57.65     17.48 o 
  -5   5   2       23.70       10.40     14.14 o 
  -4   5   2      841.59      891.53     30.69 o 
  -3   5   2     1347.55     1352.51     40.16 o 
  -2   5   2     1646.22     1602.09     33.86 o 
  -1   5   2       93.32       97.94     15.78 o 
   0   5   2     1908.70     1915.98     49.73 o 
   1   5   2       65.10       64.48      8.84 o 
   2   5   2        6.65        3.39      8.30 o 
   3   5   2      188.93      184.65     22.18 o 
   4   5   2      365.01      368.22     23.72 o 
   5   5   2      376.64      423.45     35.56 o 
   6   5   2      400.50      406.05     34.83 o 
   7   5   2        6.55        7.13     18.60 o 
   8   5   2      268.25      372.42     38.69 o 
  -7   6   2      115.43       90.46     26.73 o 
  -6   6   2      369.47      328.03     34.25 o 
  -5   6   2      815.71      861.68     53.88 o 
  -4   6   2      162.96      165.27     20.59 o 
  -3   6   2      215.48      210.29     22.45 o 
  -2   6   2     1263.00     1258.41     36.12 o 
  -1   6   2      511.34      509.87     26.54 o 
   0   6   2       90.53       89.16     13.90 o 
   1   6   2      696.73      736.15     32.94 o 
   2   6   2      428.75      434.15     21.92 o 
   3   6   2      378.20      441.15     26.84 o 
   4   6   2      350.11      378.64     26.76 o 
   5   6   2       26.68       10.32     16.97 o 
   6   6   2      159.57      102.85     25.45 o 
  -5   7   2        0.00       -9.33     17.85 o 
  -4   7   2      330.99      315.69     31.68 o 
  -3   7   2      432.15      498.41     29.00 o 
  -2   7   2        9.97        5.80     13.68 o 
  -1   7   2       20.58       21.85     16.96 o 
   0   7   2      305.53      269.02     26.40 o 
   1   7   2      548.57      634.78     45.25 o 
   2   7   2      257.42      222.77     20.97 o 
   3   7   2       11.29        7.32     15.21 o 
   4   7   2       91.26       68.91     21.53 o 
   5   7   2      456.32      491.70     41.66 o 
  -1   8   2      411.64      444.04     57.66 o 
   0   8   2       27.86       23.94     19.25 o 
   1   8   2       61.95       47.89     18.33 o 
  -9   0   3      893.78      805.84    117.48 o 
  -7   0   3      324.27      315.97     79.71 o 
  -5   0   3     1548.67     1647.43     55.58 o 
  -3   0   3     6542.51     7005.10    109.27 o 
  -1   0   3    11987.80    11273.06    311.40 o 
   1   0   3      846.15      928.40     40.97 o 
   3   0   3    15462.77    15398.81    281.80 o 
   5   0   3      706.52      702.83     47.88 o 
   7   0   3     2144.88     2010.94     84.74 o 
   9   0   3        0.47       -7.85     32.52 o 
 -10   1   3       12.83      -13.13     37.00 o 
  -9   1   3      127.78      112.86     25.65 o 
  -8   1   3       30.72       33.54     18.30 o 
  -7   1   3      790.17      896.66     64.30 o 
  -6   1   3      233.29      280.89     33.44 o 
  -5   1   3        4.28        2.29      7.40 o 
  -4   1   3     5142.00     5197.93     75.17 o 
  -3   1   3     2877.11     2615.01     41.20 o 
  -2   1   3     5623.39     6076.06     78.73 o 
  -1   1   3      275.34      281.29     11.85 o 
   0   1   3       16.01       12.73      2.91 o 
   1   1   3    25621.74    25167.68    546.94 o 
   2   1   3      677.02      747.48     21.63 o 
   3   1   3      785.68      757.46     16.31 o 
   4   1   3     3073.14     3253.06     49.18 o 
   5   1   3     7249.38     7270.61    107.72 o 
   6   1   3       26.86        8.15     12.29 o 
   7   1   3       10.16       -4.80     13.70 o 
   8   1   3       53.93       27.15     23.44 o 
   9   1   3      136.49      133.74     41.10 o 
  10   1   3      163.59      150.26     45.62 o 
 -10   2   3       19.54        5.98     29.89 o 
  -9   2   3      285.28      250.42     38.71 o 
  -8   2   3       77.02       88.36     21.80 o 
  -7   2   3      107.57      110.83     20.92 o 
  -6   2   3     1187.86     1223.60     55.44 o 
  -5   2   3      874.45      891.64     28.05 o 
  -4   2   3      829.16      919.65     22.29 o 
  -3   2   3      458.27      546.55     16.67 o 
  -2   2   3     5129.65     5322.48     71.56 o 
  -1   2   3     4233.18     3965.86     97.97 o 
   0   2   3       79.59       63.03      6.19 o 
   1   2   3      284.19      285.79     12.66 o 
   2   2   3     3958.26     4118.52     60.83 o 
   3   2   3     8872.64     9052.97    114.29 o 
   4   2   3      546.32      536.15     23.76 o 
   5   2   3      257.11      271.64     18.80 o 
   6   2   3      682.13      693.06     52.16 o 
   7   2   3       54.97       37.74     18.15 o 
   8   2   3      359.76      318.05     38.36 o 
   9   2   3        3.21       -7.15     26.67 o 
  10   2   3       19.60       -9.81     31.30 o 
  -9   3   3       57.89       72.16     29.73 o 
  -8   3   3      312.05      246.42     42.77 o 
  -7   3   3      207.85      259.13     31.36 o 
  -6   3   3      188.47      180.03     18.05 o 
  -5   3   3     1282.16     1395.83     37.69 o 
  -4   3   3     1032.56     1058.05     30.54 o 
  -3   3   3     2872.09     2888.25     45.40 o 
  -2   3   3     1322.87     1341.02     28.63 o 
  -1   3   3      399.19      480.87     20.48 o 
   0   3   3      231.55      251.43     15.24 o 
   1   3   3     9336.27     9040.19    115.10 o 
   2   3   3       85.62       79.71      8.29 o 
   3   3   3     1082.52     1095.25     25.37 o 
   4   3   3      778.38      780.77     28.57 o 
   5   3   3      505.67      501.41     29.31 o 
   6   3   3       31.59       40.98     13.62 o 
   7   3   3       47.57        6.72     20.37 o 
   8   3   3      186.22      253.28     45.76 o 
   9   3   3      216.42      174.56     47.55 o 
  -9   4   3       43.27       68.96     32.04 o 
  -8   4   3       22.17       11.69     18.99 o 
  -7   4   3      251.93      229.38     28.04 o 
  -6   4   3      909.97      945.57     36.32 o 
  -5   4   3      544.78      494.02     37.00 o 
  -4   4   3     2112.59     2159.42     54.52 o 
  -3   4   3     1210.53     1313.08     42.74 o 
  -2   4   3     1615.54     1553.40     31.90 o 
  -1   4   3     6525.41     6637.47     97.66 o 
   0   4   3      196.01      168.00     16.11 o 
   1   4   3      109.72      112.22      9.57 o 
   2   4   3     2225.96     2185.59     44.66 o 
   3   4   3      865.74      887.26     37.20 o 
   4   4   3      642.18      581.52     25.44 o 
   5   4   3      250.59      288.68     31.29 o 
   6   4   3      692.10      720.37     35.63 o 
   7   4   3      702.31      758.58     74.96 o 
   8   4   3        0.64       13.03     25.32 o 
   9   4   3        2.95        8.97     28.02 o 
  -8   5   3      111.60       77.20     25.68 o 
  -7   5   3      136.75       93.74     30.61 o 
  -6   5   3      456.08      419.19     31.31 o 
  -5   5   3        1.28       -0.16     12.98 o 
  -4   5   3     1385.91     1428.73     45.33 o 
  -3   5   3     1059.48     1054.24     30.81 o 
  -2   5   3     1445.69     1511.63     32.64 o 
  -1   5   3      630.11      609.61     29.97 o 
   0   5   3     1877.78     1924.03     39.98 o 
   1   5   3      633.32      633.41     21.32 o 
   2   5   3      587.36      602.51     22.29 o 
   3   5   3      112.73       90.72     15.11 o 
   4   5   3      752.75      797.69     42.49 o 
   5   5   3      541.15      543.25     36.00 o 
   6   5   3       54.35       43.44     18.33 o 
   7   5   3       13.00        9.19     18.56 o 
   8   5   3      328.37      376.10     50.45 o 
  -7   6   3        8.50      -10.54     21.13 o 
  -6   6   3      112.90       87.66     22.39 o 
  -5   6   3      210.37      182.07     22.34 o 
  -4   6   3      272.16      290.93     23.83 o 
  -3   6   3        0.78        5.91     11.37 o 
  -2   6   3     2056.62     2164.37     65.84 o 
  -1   6   3      171.13      154.67     19.90 o 
   0   6   3     1160.36     1191.76     34.21 o 
   1   6   3       10.30       21.06     14.75 o 
   2   6   3      480.06      521.45     23.98 o 
   3   6   3      387.96      372.39     26.75 o 
   4   6   3       62.71       67.21     18.83 o 
   5   6   3       46.05       36.38     19.39 o 
   6   6   3      305.16      249.95     31.90 o 
  -5   7   3       21.34       11.05     16.85 o 
  -4   7   3      274.06      315.52     26.29 o 
  -3   7   3       26.61       18.16     14.94 o 
  -2   7   3      238.63      192.22     18.86 o 
  -1   7   3       27.40       34.18     17.45 o 
   0   7   3      889.87      907.82     45.38 o 
   1   7   3      151.51      163.99     17.47 o 
   2   7   3       57.91       25.58     15.36 o 
   3   7   3       13.91       30.47     17.23 o 
   4   7   3       97.02       98.41     23.50 o 
   5   7   3       58.19       76.09     25.97 o 
  -1   8   3       12.14       11.07     26.88 o 
   0   8   3        4.17       23.24     23.77 o 
   1   8   3        0.29       15.26     17.87 o 
 -10   0   4      341.10      384.46     86.79 o 
  -8   0   4        2.67       18.87     34.62 o 
  -6   0   4     1815.61     1959.60    116.75 o 
  -4   0   4     1213.76     1233.28     39.75 o 
  -2   0   4    23397.57    23169.17    367.63 o 
   0   0   4    13406.11    12758.87    399.76 o 
   2   0   4       45.75       31.99     14.10 o 
   4   0   4        0.26        4.67      8.14 o 
   6   0   4     3293.84     3364.26    113.66 o 
   8   0   4        7.77       46.95     39.84 o 
  10   0   4        2.75      -24.87     34.45 o 
 -10   1   4        0.20       13.47     28.59 o 
  -9   1   4        0.15        5.92     20.06 o 
  -8   1   4     1016.06     1043.06     50.76 o 
  -7   1   4       98.41       68.31     18.03 o 
  -6   1   4       95.68      101.66     20.65 o 
  -5   1   4      622.65      649.05     23.29 o 
  -4   1   4     5128.36     4872.02     70.96 o 
  -3   1   4        0.32        2.86      4.15 o 
  -2   1   4    17013.08    17306.30    203.49 o 
  -1   1   4       37.94       28.91      4.51 o 
   0   1   4     5581.62     5336.67    103.65 o 
   1   1   4     1241.94     1323.33     42.27 o 
   2   1   4     1314.38     1448.62     38.61 o 
   3   1   4       51.98       48.24      7.92 o 
   4   1   4     9375.28     9363.12    111.54 o 
   5   1   4        3.36        9.09      7.30 o 
   6   1   4       13.60       44.70     16.52 o 
   7   1   4       17.97       20.40     16.76 o 
   8   1   4      404.20      375.19     51.29 o 
   9   1   4       45.86        5.73     26.72 o 
  10   1   4       22.05        2.78     30.36 o 
 -10   2   4      134.56      143.86     46.96 o 
  -9   2   4        9.82       -2.96     23.01 o 
  -8   2   4       44.43       11.52     17.27 o 
  -7   2   4       72.12       78.78     19.61 o 
  -6   2   4     5236.82     5240.61    106.21 o 
  -5   2   4      426.00      495.50     22.13 o 
  -4   2   4     3062.84     3130.91     52.43 o 
  -3   2   4     2685.19     2748.12     44.63 o 
  -2   2   4     2503.60     2259.80     36.53 o 
  -1   2   4       55.23       41.34     11.62 o 
   0   2   4       21.75       20.23      3.95 o 
   1   2   4     2688.82     2510.31     54.54 o 
   2   2   4    15874.18    16256.64    206.56 o 
   3   2   4      201.84      230.38     11.80 o 
   4   2   4       53.62       48.59      8.88 o 
   5   2   4      127.57      132.41     18.60 o 
   6   2   4      859.23      849.52     36.32 o 
   7   2   4      766.25      761.63     48.25 o 
   8   2   4       63.10       23.29     26.28 o 
   9   2   4      335.34      318.12    114.75 o 
  10   2   4      189.12      120.22     44.24 o 
  -9   3   4      238.17      204.37     38.39 o 
  -8   3   4      357.75      311.30     47.18 o 
  -7   3   4      354.10      367.63     29.65 o 
  -6   3   4     1873.07     1799.31     67.45 o 
  -5   3   4      825.32      853.76     38.01 o 
  -4   3   4     3382.37     3470.23     63.43 o 
  -3   3   4     3544.17     3660.64     54.16 o 
  -2   3   4        1.87       -9.62      6.42 o 
  -1   3   4     3000.43     3067.15     50.34 o 
   0   3   4     3264.28     3141.97     47.02 o 
   1   3   4       16.62       23.53      6.55 o 
   2   3   4       26.04       34.45      6.91 o 
   3   3   4      231.31      219.66     12.94 o 
   4   3   4     2092.14     2078.15     48.50 o 
   5   3   4     1377.87     1292.05     43.44 o 
   6   3   4      273.08      265.08     25.31 o 
   7   3   4      204.54      265.10     56.19 o 
   8   3   4      464.18      451.10     46.88 o 
   9   3   4      158.21      127.72     43.54 o 
  -9   4   4      112.56       90.45     34.25 o 
  -8   4   4      255.37      231.68     29.80 o 
  -7   4   4      311.04      310.30     27.20 o 
  -6   4   4       98.98      111.27     16.72 o 
  -5   4   4      417.07      372.35     23.18 o 
  -4   4   4      228.01      213.69     16.35 o 
  -3   4   4     1147.77     1137.54     29.37 o 
  -2   4   4     1825.99     1909.59     48.05 o 
  -1   4   4      169.15      153.11     12.67 o 
   0   4   4        0.44       -4.19      6.54 o 
   1   4   4     1692.33     1703.29     32.37 o 
   2   4   4     1119.36     1095.43     27.76 o 
   3   4   4      308.83      302.75     18.49 o 
   4   4   4      334.08      338.86     20.62 o 
   5   4   4      447.74      466.37     37.41 o 
   6   4   4      542.05      505.79     34.58 o 
   7   4   4      431.46      415.96     45.83 o 
   8   4   4       20.72      -11.29     23.88 o 
  -8   5   4      336.34      398.64     61.38 o 
  -7   5   4      125.97      133.42     30.00 o 
  -6   5   4        0.61       12.29     14.81 o 
  -5   5   4      289.20      295.82     25.02 o 
  -4   5   4       54.36       70.54     14.36 o 
  -3   5   4      338.44      354.84     22.49 o 
  -2   5   4        0.66        4.11      7.34 o 
  -1   5   4      839.73      867.45     32.19 o 
   0   5   4     2663.08     2748.21     50.22 o 
   1   5   4      265.82      307.15     16.10 o 
   2   5   4        1.17        0.29      8.47 o 
   3   5   4      174.83      206.22     19.48 o 
   4   5   4      421.27      358.77     28.43 o 
   5   5   4       85.53       48.22     18.30 o 
   6   5   4       11.72       -5.63     16.00 o 
   7   5   4      155.20      108.96     24.23 o 
   8   5   4      178.90      124.47     38.62 o 
  -7   6   4       43.53       38.66     22.68 o 
  -6   6   4      209.64      264.51     29.00 o 
  -5   6   4      127.28      130.27     20.75 o 
  -4   6   4      109.11      115.00     18.23 o 
  -3   6   4      685.62      719.04     35.73 o 
  -2   6   4      446.57      474.16     21.72 o 
  -1   6   4      518.80      564.29     28.37 o 
   0   6   4       11.68       18.88      8.39 o 
   1   6   4      341.02      349.78     21.50 o 
   2   6   4     1076.45     1132.66     39.49 o 
   3   6   4      130.81      134.64     18.43 o 
   4   6   4       12.74       17.17     18.97 o 
   5   6   4      243.46      225.03     27.71 o 
   6   6   4      290.44      374.38     45.52 o 
  -5   7   4      272.31      283.59     29.32 o 
  -4   7   4      285.21      324.29     29.13 o 
  -3   7   4      164.87      140.11     19.15 o 
  -2   7   4       27.85        5.98     12.60 o 
  -1   7   4      435.69      434.38     38.76 o 
   0   7   4      116.69       96.06     15.11 o 
   1   7   4      451.20      503.28     26.60 o 
   2   7   4       31.87       52.01     15.66 o 
   3   7   4      280.50      279.76     29.45 o 
   4   7   4      226.97      181.51     25.77 o 
   5   7   4      232.89      225.25     46.96 o 
   0   8   4        2.60       -9.32     23.71 o 
  -9   0   5       18.51       29.70     29.44 o 
  -7   0   5       60.88       66.66     46.62 o 
  -5   0   5      106.77       90.91     16.87 o 
  -3   0   5     8302.91     8031.47    124.54 o 
  -1   0   5    22193.61    20467.45   1290.68 o 
   1   0   5     4232.00     4254.20    149.50 o 
   3   0   5     1253.90     1149.20     93.31 o 
   5   0   5     2285.41     2257.85     63.26 o 
   7   0   5      472.69      453.03     72.42 o 
   9   0   5       39.04       61.72     48.15 o 
 -10   1   5       15.64       14.29     28.14 o 
  -9   1   5      185.86      176.49     29.97 o 
  -8   1   5       58.86       75.19     21.01 o 
  -7   1   5       98.97       93.96     19.84 o 
  -6   1   5      533.79      534.15     26.17 o 
  -5   1   5      150.75      147.13     17.14 o 
  -4   1   5      344.33      334.18     21.14 o 
  -3   1   5      972.56      917.41     16.33 o 
  -2   1   5     1298.97     1286.67     28.84 o 
  -1   1   5     3346.02     3219.63     50.21 o 
   0   1   5    11975.86    11783.91    219.00 o 
   1   1   5     2350.97     2266.84     64.36 o 
   2   1   5       76.00       82.55      8.08 o 
   3   1   5     6523.55     6483.39     91.26 o 
   4   1   5      124.21      129.91      9.02 o 
   5   1   5       13.42        8.05      8.40 o 
   6   1   5       58.28       62.76     17.90 o 
   7   1   5      363.55      319.16     44.17 o 
   8   1   5      527.72      620.53     64.38 o 
   9   1   5       36.84       18.04     28.80 o 
  10   1   5       34.61       31.69     35.35 o 
 -10   2   5        2.95       -6.87     25.97 o 
  -9   2   5        2.93        6.15     21.10 o 
  -8   2   5       68.96       47.61     19.95 o 
  -7   2   5     1257.06     1322.43     52.21 o 
  -6   2   5      381.72      392.11     40.20 o 
  -5   2   5      114.36       97.18     16.97 o 
  -4   2   5     2922.97     3076.67     52.06 o 
  -3   2   5      960.92      878.20     21.45 o 
  -2   2   5     1846.99     1756.25     35.74 o 
  -1   2   5     1064.85     1041.00     25.90 o 
   0   2   5      364.40      328.87     10.95 o 
   1   2   5     9242.47     8616.02    107.26 o 
   2   2   5       39.38       34.76      6.20 o 
   3   2   5     1660.78     1803.40     31.91 o 
   4   2   5      204.59      189.08     17.07 o 
   5   2   5     2007.34     2049.10     73.49 o 
   6   2   5     1555.53     1548.69     50.58 o 
   7   2   5        1.53        2.75     17.83 o 
   8   2   5       18.90        8.26     25.34 o 
   9   2   5      318.82      188.33    106.47 o 
  -9   3   5       10.86       10.72     24.78 o 
  -8   3   5       22.61       19.26     20.06 o 
  -7   3   5       98.24      109.03     18.27 o 
  -6   3   5      600.23      526.28     26.81 o 
  -5   3   5     3142.11     3017.34     90.82 o 
  -4   3   5     2008.95     1955.52     45.67 o 
  -3   3   5      464.54      450.24     16.11 o 
  -2   3   5      319.41      293.80     16.21 o 
  -1   3   5      908.94      731.36     23.15 o 
   0   3   5      655.62      563.45     14.10 o 
   1   3   5     2571.76     2701.79     43.93 o 
   2   3   5      521.66      531.26     17.74 o 
   3   3   5     2530.96     2292.22     40.74 o 
   4   3   5     1200.12     1162.51     34.32 o 
   5   3   5      139.17      119.93     17.63 o 
   6   3   5       74.36       59.71     16.51 o 
   7   3   5     1624.98     1728.05     86.23 o 
   8   3   5      330.02      281.60     49.53 o 
   9   3   5      134.04      129.03     43.88 o 
  -9   4   5       44.88       20.84     29.72 o 
  -8   4   5      136.83       73.03     22.00 o 
  -7   4   5      173.74      161.13     22.37 o 
  -6   4   5        6.34       18.58     12.40 o 
  -5   4   5      317.18      330.30     22.99 o 
  -4   4   5      171.00      152.03     17.19 o 
  -3   4   5     2122.92     2152.11     42.75 o 
  -2   4   5     1938.40     1895.13     55.05 o 
  -1   4   5     1104.11     1057.16     26.47 o 
   0   4   5      730.96      754.58     25.55 o 
   1   4   5     1111.51     1053.35     28.98 o 
   2   4   5       88.07       92.37     16.87 o 
   3   4   5      783.15      809.32     26.62 o 
   4   4   5       14.32        0.68     11.81 o 
   5   4   5     1207.25     1195.56     45.69 o 
   6   4   5      306.26      329.20     30.18 o 
   7   4   5      376.33      381.11     33.53 o 
   8   4   5       57.76       50.05     29.14 o 
  -8   5   5      103.01      124.78     30.66 o 
  -7   5   5       15.21        0.75     15.53 o 
  -6   5   5       20.16       30.55     15.54 o 
  -5   5   5       58.83       62.67     16.11 o 
  -4   5   5      586.00      599.27     26.39 o 
  -3   5   5      203.83      188.40     15.18 o 
  -2   5   5       40.54       30.06     11.23 o 
  -1   5   5     2243.70     2323.80     46.32 o 
   0   5   5     1417.95     1455.29     28.64 o 
   1   5   5       30.10       35.95      9.72 o 
   2   5   5        1.19        5.38      8.77 o 
   3   5   5      528.67      596.95     29.24 o 
   4   5   5      171.42      144.39     21.46 o 
   5   5   5      630.41      586.17     37.92 o 
   6   5   5        0.65       -9.74     15.51 o 
   7   5   5       66.98       51.27     21.32 o 
   8   5   5       80.61       68.49     35.25 o 
  -6   6   5      305.16      313.09     28.43 o 
  -5   6   5       37.59       48.30     16.05 o 
  -4   6   5       77.79       64.91     15.55 o 
  -3   6   5      162.09      168.01     17.98 o 
  -2   6   5      446.96      488.95     24.37 o 
  -1   6   5      153.51      157.83     16.53 o 
   0   6   5        3.06       -7.95      7.88 o 
   1   6   5      336.62      300.70     18.98 o 
   2   6   5      311.60      324.51     27.67 o 
   3   6   5       35.10       28.91     15.38 o 
   4   6   5      224.82      192.78     25.77 o 
   5   6   5       71.85      104.99     23.57 o 
   6   6   5       23.82       12.87     20.12 o 
  -5   7   5      110.54       80.29     21.61 o 
  -4   7   5      194.09      223.44     27.28 o 
  -3   7   5        2.74      -15.77     13.36 o 
  -2   7   5       22.67       44.16     14.27 o 
  -1   7   5       23.49       -0.52     19.04 o 
   0   7   5      390.44      391.80     24.74 o 
   1   7   5        2.20        3.58     14.09 o 
   2   7   5      307.31      304.91     26.81 o 
   3   7   5       77.31       70.75     21.50 o 
   4   7   5       53.97       49.92     20.39 o 
   0   8   5      212.44      221.94     24.00 o 
 -10   0   6      117.91       84.58     41.92 o 
  -8   0   6     1170.75     1287.62     78.99 o 
  -6   0   6       25.99       37.77     40.23 o 
  -4   0   6     4021.26     4069.60     76.32 o 
  -2   0   6      424.89      404.41     20.76 o 
   0   0   6     5371.05     5111.04    178.63 o 
   2   0   6     3726.50     3588.69    135.14 o 
   4   0   6     4542.75     4640.87    100.90 o 
   6   0   6      973.96     1118.33     96.50 o 
   8   0   6      757.03      836.22    103.68 o 
  10   0   6       86.24       67.04     54.73 o 
 -10   1   6      276.47      257.64     63.88 o 
  -9   1   6      198.36      157.67     48.33 o 
  -8   1   6      303.97      360.89     47.94 o 
  -7   1   6       72.65       69.03     17.64 o 
  -6   1   6     1505.04     1526.57     46.99 o 
  -5   1   6       96.86       99.92     10.91 o 
  -4   1   6     1553.39     1476.47     30.86 o 
  -3   1   6     1474.65     1447.56     24.49 o 
  -2   1   6     1082.98     1109.99     21.15 o 
  -1   1   6     4229.53     4168.44     67.28 o 
   0   1   6     2134.43     2126.90     54.10 o 
   1   1   6       61.60       69.93     13.07 o 
   2   1   6      317.32      341.83     13.99 o 
   3   1   6     1833.45     1917.27     42.06 o 
   4   1   6     1364.84     1338.79     25.51 o 
   5   1   6      133.57      134.20     14.50 o 
   6   1   6     1454.60     1293.97     52.30 o 
   7   1   6      139.68      145.27     36.48 o 
   8   1   6      184.36      214.95     42.47 o 
   9   1   6       79.70      100.84     36.75 o 
  10   1   6      192.13      196.09     50.11 o 
 -10   2   6       68.18       67.98     31.13 o 
  -9   2   6       12.10        6.28     21.46 o 
  -8   2   6      543.79      591.66     61.01 o 
  -7   2   6      566.67      626.18     43.06 o 
  -6   2   6     1567.78     1500.48     36.71 o 
  -5   2   6      272.52      290.85     22.81 o 
  -4   2   6     1998.36     1993.47     38.64 o 
  -3   2   6       56.07       82.74      7.67 o 
  -2   2   6     1340.63     1344.91     27.62 o 
  -1   2   6     1088.29     1145.44     25.66 o 
   0   2   6     1956.74     1855.56     30.86 o 
   1   2   6     1760.77     1845.67     31.17 o 
   2   2   6     6422.41     6431.03     91.73 o 
   3   2   6       45.01       57.22      9.64 o 
   4   2   6     1644.69     1608.29     34.57 o 
   5   2   6      709.97      724.71     62.11 o 
   6   2   6      988.23     1014.79     50.55 o 
   7   2   6      227.88      269.22     32.81 o 
   8   2   6      337.79      311.18     51.57 o 
   9   2   6        0.51       13.18     28.26 o 
  -9   3   6        0.83       -7.25     22.73 o 
  -8   3   6      617.74      629.85     65.88 o 
  -7   3   6       42.07       56.34     15.92 o 
  -6   3   6     1713.28     1628.56     40.31 o 
  -5   3   6      213.27      241.53     28.27 o 
  -4   3   6      917.82      871.67     27.71 o 
  -3   3   6      464.71      505.40     16.17 o 
  -2   3   6     1845.52     1765.25     35.97 o 
  -1   3   6     1437.60     1458.52     24.60 o 
   0   3   6     5120.81     5147.32     63.23 o 
   1   3   6        8.81        3.97      5.37 o 
   2   3   6     2480.30     2364.44     41.17 o 
   3   3   6      922.38      943.29     24.28 o 
   4   3   6     1835.28     1776.70     43.58 o 
   5   3   6      917.79      878.54     42.36 o 
   6   3   6     1284.01     1278.59     47.39 o 
   7   3   6      121.09       49.02     32.81 o 
   8   3   6       81.67      144.16     40.68 o 
   9   3   6        0.47       32.81     33.68 o 
  -9   4   6        6.40       33.46     30.49 o 
  -8   4   6      230.37      272.60     45.45 o 
  -7   4   6       33.79       19.94     13.85 o 
  -6   4   6      164.05      159.13     18.31 o 
  -5   4   6      343.21      336.78     22.89 o 
  -4   4   6     2642.69     2662.78     52.14 o 
  -3   4   6     1697.07     1786.45     47.36 o 
  -2   4   6     1636.02     1697.13     40.99 o 
  -1   4   6        3.82        3.72      5.14 o 
   0   4   6     1361.36     1404.52     25.98 o 
   1   4   6      859.19      877.01     23.09 o 
   2   4   6     1811.38     1884.78     38.72 o 
   3   4   6      965.18     1006.53     29.89 o 
   4   4   6     2178.47     2256.37     97.69 o 
   5   4   6        5.67        3.16     12.78 o 
   6   4   6      234.34      256.44     28.87 o 
   7   4   6       14.21       53.49     20.42 o 
   8   4   6      160.84      175.18     44.89 o 
  -8   5   6        4.01        2.06     20.01 o 
  -7   5   6        0.03       -3.59     15.25 o 
  -6   5   6      225.66      223.88     26.23 o 
  -5   5   6      152.96      163.07     21.34 o 
  -4   5   6       57.53       83.04     13.02 o 
  -3   5   6        1.69        2.38      6.81 o 
  -2   5   6     1049.08     1058.71     33.17 o 
  -1   5   6     1819.26     1928.03     41.29 o 
   0   5   6      598.11      620.45     18.79 o 
   1   5   6       54.01       44.64      9.65 o 
   2   5   6      719.82      715.95     24.91 o 
   3   5   6      543.84      548.77     34.59 o 
   4   5   6      596.18      608.12     35.91 o 
   5   5   6       28.00       21.86     16.58 o 
   6   5   6      144.32       64.54     29.23 o 
   7   5   6      253.08      282.84     39.00 o 
  -6   6   6        0.32        7.66     17.64 o 
  -5   6   6        2.51        9.28     14.52 o 
  -4   6   6       40.82       34.92     14.18 o 
  -3   6   6      335.68      422.00     39.25 o 
  -2   6   6       14.74       12.03     10.34 o 
  -1   6   6      337.15      360.93     17.20 o 
   0   6   6       27.90       18.62      8.85 o 
   1   6   6      808.65      888.64     29.77 o 
   2   6   6      255.83      270.59     19.46 o 
   3   6   6      134.17       97.83     18.42 o 
   4   6   6       10.24       -5.84     16.10 o 
   5   6   6      531.13      560.47     41.10 o 
   6   6   6        2.09        6.98     20.70 o 
  -5   7   6      260.65      352.84     31.16 o 
  -4   7   6        4.93        8.78     15.39 o 
  -3   7   6      161.87      153.72     23.70 o 
  -2   7   6        0.88        1.87     13.93 o 
  -1   7   6      696.67      756.84     46.14 o 
   0   7   6        7.15        3.31     13.72 o 
   1   7   6        3.13      -16.07     13.63 o 
   2   7   6       92.09       92.22     23.49 o 
   3   7   6      470.94      517.09     94.06 o 
   4   7   6        2.32        5.51     20.74 o 
  -9   0   7      187.04      146.25     39.03 o 
  -7   0   7     1952.52     1846.58     86.17 o 
  -5   0   7      165.19      161.62     21.79 o 
  -3   0   7     1228.87     1188.13     59.26 o 
  -1   0   7     6262.04     5892.09    356.63 o 
   1   0   7     2215.34     2030.50     89.78 o 
   3   0   7     2340.84     2404.58     81.07 o 
   5   0   7     4764.14     4957.20    111.78 o 
   7   0   7      419.28      407.34     70.10 o 
   9   0   7      254.91      173.71     64.11 o 
 -10   1   7       38.11       15.70     24.38 o 
  -9   1   7      385.09      376.97     46.93 o 
  -8   1   7      108.17      133.39     26.11 o 
  -7   1   7      413.09      431.13     32.52 o 
  -6   1   7        2.56       11.17     10.63 o 
  -5   1   7     6275.16     6182.77     89.25 o 
  -4   1   7      608.84      669.28     31.41 o 
  -3   1   7     2708.02     2862.14     42.02 o 
  -2   1   7      105.91      140.52      9.42 o 
  -1   1   7     4480.27     4210.21     62.62 o 
   0   1   7      167.20      167.37     12.92 o 
   1   1   7      393.89      333.17     17.42 o 
   2   1   7      629.98      609.81     21.94 o 
   3   1   7     9182.31     9340.41    142.83 o 
   4   1   7      233.55      267.31     13.99 o 
   5   1   7      532.17      584.73     25.49 o 
   6   1   7      295.54      276.58     38.82 o 
   7   1   7     1174.98     1238.06     79.27 o 
   8   1   7        0.29        4.08     24.11 o 
   9   1   7        0.35       -6.90     26.06 o 
  10   1   7       23.56        8.98     34.42 o 
 -10   2   7        2.05       29.76     30.69 o 
  -9   2   7       42.81       49.47     23.62 o 
  -8   2   7      435.62      499.67     43.86 o 
  -7   2   7     1534.81     1444.01     93.14 o 
  -6   2   7       22.80       28.24     10.37 o 
  -5   2   7     1635.54     1568.79     35.67 o 
  -4   2   7      103.22      110.65     10.71 o 
  -3   2   7     3422.57     3308.05     45.41 o 
  -2   2   7     1179.36     1148.19     25.54 o 
  -1   2   7     3748.64     3689.07     55.16 o 
   0   2   7     5085.07     5011.56     67.70 o 
   1   2   7    12025.98    11939.47    145.52 o 
   2   2   7      932.80     1051.98     27.27 o 
   3   2   7      830.59      869.65     22.88 o 
   4   2   7       27.49       45.31     10.31 o 
   5   2   7     3734.20     3851.30     90.82 o 
   6   2   7       21.09       49.68     18.88 o 
   7   2   7       36.15       10.13     29.43 o 
   8   2   7      317.70      316.78     50.76 o 
   9   2   7      477.58      424.72     62.57 o 
  -9   3   7      390.67      484.84     73.19 o 
  -8   3   7      354.70      320.98     36.16 o 
  -7   3   7      180.02      197.57     22.57 o 
  -6   3   7      237.62      216.65     17.90 o 
  -5   3   7     1255.01     1220.48     33.08 o 
  -4   3   7      754.85      805.60     25.18 o 
  -3   3   7     1039.34     1025.32     24.30 o 
  -2   3   7     2940.31     3031.95     52.24 o 
  -1   3   7     5327.36     5205.22     64.31 o 
   0   3   7      845.92      903.16     21.17 o 
   1   3   7      530.50      584.56     18.25 o 
   2   3   7     3009.09     2948.49     48.56 o 
   3   3   7     4214.67     4078.17     61.87 o 
   4   3   7      182.47      214.85     23.69 o 
   5   3   7      127.63      116.45     17.50 o 
   6   3   7       85.91       76.71     17.56 o 
   7   3   7      735.85      709.69     50.98 o 
   8   3   7      154.11       80.32     35.33 o 
   9   3   7        2.66      -13.85     28.56 o 
  -9   4   7        3.49        6.68     28.26 o 
  -8   4   7      118.89      110.50     22.87 o 
  -7   4   7      201.95      176.48     20.99 o 
  -6   4   7        7.42       17.19     12.13 o 
  -5   4   7      403.36      385.32     22.21 o 
  -4   4   7      851.13      874.49     40.20 o 
  -3   4   7     2413.15     2551.99     45.34 o 
  -2   4   7      201.66      192.80     11.62 o 
  -1   4   7       32.52       24.48      6.51 o 
   0   4   7     3901.12     3962.68     57.37 o 
   1   4   7      932.39      943.66     24.17 o 
   2   4   7       64.00       51.97     10.03 o 
   3   4   7      332.94      298.77     20.54 o 
   4   4   7      244.83      234.75     22.94 o 
   5   4   7     1158.56     1209.52     46.82 o 
   6   4   7        0.99       12.48     15.50 o 
   7   4   7        1.23       14.11     17.81 o 
   8   4   7       94.93       51.67     34.62 o 
  -8   5   7        0.47       26.84     23.05 o 
  -7   5   7        6.62       -7.07     15.98 o 
  -6   5   7      145.56      147.81     20.70 o 
  -5   5   7      401.20      409.20     26.45 o 
  -4   5   7        4.98       -6.25      9.20 o 
  -3   5   7      435.65      423.64     33.01 o 
  -2   5   7     1133.98     1143.95     34.37 o 
  -1   5   7     1090.86     1099.75     25.64 o 
   0   5   7      177.87      189.82     11.87 o 
   1   5   7      363.53      361.61     18.56 o 
   2   5   7      132.85      127.81     15.02 o 
   3   5   7      376.55      361.89     28.00 o 
   4   5   7       27.10       31.62     15.48 o 
   5   5   7       15.30        2.85     15.53 o 
   6   5   7       96.89       65.05     21.54 o 
   7   5   7      599.36      698.44     46.20 o 
  -6   6   7       10.51       -1.53     16.01 o 
  -5   6   7       26.97       27.08     16.58 o 
  -4   6   7      686.44      729.70     32.21 o 
  -3   6   7      410.88      395.19     23.49 o 
  -2   6   7       62.85       61.52     12.88 o 
  -1   6   7        0.73        5.14     10.62 o 
   0   6   7      307.10      348.04     22.90 o 
   1   6   7      601.49      599.38     33.72 o 
   2   6   7       74.94       81.88     14.93 o 
   3   6   7        0.33       14.08     15.08 o 
   4   6   7      571.72      636.95     40.82 o 
   5   6   7      285.11      285.16     34.55 o 
   6   6   7      115.92      103.33     26.96 o 
  -4   7   7        6.10       24.06     17.26 o 
  -3   7   7       58.32       23.59     15.45 o 
  -2   7   7      668.95      757.76     27.52 o 
  -1   7   7       82.81       60.68     15.62 o 
   0   7   7       33.55       36.47     15.45 o 
   1   7   7      141.26      146.52     23.02 o 
   2   7   7      499.17      553.26     38.74 o 
   3   7   7      155.24      153.17     32.39 o 
   4   7   7      442.46      442.12     43.22 o 
 -10   0   8        9.23        0.60     35.25 o 
  -8   0   8     1080.36     1114.10     75.26 o 
  -6   0   8      131.92      121.52     28.27 o 
  -4   0   8     6375.00     6223.38    109.53 o 
  -2   0   8        0.02        3.21     20.09 o 
   0   0   8     2482.55     2373.13    102.42 o 
   2   0   8     1771.86     1808.98     87.19 o 
   4   0   8    18384.06    18910.75    350.10 o 
   6   0   8        4.64      -12.57     23.01 o 
   8   0   8      929.91      986.12    112.66 o 
  10   0   8       29.49       27.13     51.81 o 
 -10   1   8      129.63      186.78     61.27 o 
  -9   1   8       64.55       86.06     24.67 o 
  -8   1   8       11.45        4.78     21.14 o 
  -7   1   8       85.48       41.88     16.71 o 
  -6   1   8     2433.42     2475.31     59.51 o 
  -5   1   8       86.81       70.13     15.17 o 
  -4   1   8      417.97      429.91     14.85 o 
  -3   1   8      583.65      591.37     15.94 o 
  -2   1   8     4765.57     4737.32     67.45 o 
  -1   1   8      496.24      524.43     18.08 o 
   0   1   8       93.73       99.24     10.37 o 
   1   1   8        1.03        5.39      7.38 o 
   2   1   8    19881.92    20082.90    318.57 o 
   3   1   8     1008.87     1060.28     28.75 o 
   4   1   8        7.45        7.87      8.10 o 
   5   1   8       70.28       79.41     13.14 o 
   6   1   8     3519.85     3618.56    103.77 o 
   7   1   8        6.15      -10.85     18.89 o 
   8   1   8        0.38      -24.16     21.89 o 
   9   1   8        6.44      -24.74     23.67 o 
 -10   2   8       63.16       65.74     27.50 o 
  -9   2   8       25.34       34.83     23.51 o 
  -8   2   8      341.14      376.15     36.45 o 
  -7   2   8        6.46        1.39     12.33 o 
  -6   2   8      265.23      231.73     17.11 o 
  -5   2   8      178.87      185.90     14.75 o 
  -4   2   8      384.19      347.60     16.46 o 
  -3   2   8      554.68      556.68     15.36 o 
  -2   2   8      150.63      122.55      9.98 o 
  -1   2   8       90.31      107.07      8.43 o 
   0   2   8     7070.01     7023.94    101.45 o 
   1   2   8      303.86      271.85     15.00 o 
   2   2   8        5.40        2.24      6.16 o 
   3   2   8      695.79      625.82     21.64 o 
   4   2   8     1979.79     2060.21     42.83 o 
   5   2   8      584.31      607.82     29.92 o 
   6   2   8      265.36      218.55     27.91 o 
   7   2   8      104.04       83.75     45.62 o 
   8   2   8      335.76      315.67     76.25 o 
   9   2   8        1.38       23.29     29.10 o 
  -9   3   8       13.34       25.86     25.95 o 
  -8   3   8        5.95        8.12     20.35 o 
  -7   3   8      127.38      150.80     20.87 o 
  -6   3   8      379.81      436.59     28.23 o 
  -5   3   8      344.18      363.67     19.92 o 
  -4   3   8       29.73       34.95     10.19 o 
  -3   3   8      366.46      402.31     16.32 o 
  -2   3   8     2777.29     2531.92     46.26 o 
  -1   3   8      147.17      156.87     12.65 o 
   0   3   8       80.21       60.72      7.94 o 
   1   3   8      853.71      824.44     23.71 o 
   2   3   8     3212.09     3030.91     53.16 o 
   3   3   8        4.07        9.00      8.35 o 
   4   3   8      411.96      441.78     24.06 o 
   5   3   8      863.15      858.76     63.63 o 
   6   3   8      242.92      241.69     34.02 o 
   7   3   8        2.20      -19.40     22.64 o 
   8   3   8        6.25       10.55     26.74 o 
   9   3   8      128.36      102.32     64.31 o 
  -8   4   8        9.65       14.69     17.85 o 
  -7   4   8        1.13       -7.11     13.19 o 
  -6   4   8       54.17       47.17     13.89 o 
  -5   4   8       73.96       67.35     12.64 o 
  -4   4   8     2241.28     2321.17     45.34 o 
  -3   4   8      520.87      553.06     24.31 o 
  -2   4   8      186.99      179.64     13.75 o 
  -1   4   8      867.82      875.55     21.01 o 
   0   4   8     1860.31     1789.11     31.41 o 
   1   4   8      843.60      766.05     22.43 o 
   2   4   8      213.79      202.40     14.67 o 
   3   4   8     1723.97     1719.98     63.99 o 
   4   4   8      292.06      280.86     24.91 o 
   5   4   8        3.18        4.87     13.88 o 
   6   4   8      194.67      148.68     32.17 o 
   7   4   8      346.11      356.87     43.83 o 
   8   4   8      357.96      279.82     83.40 o 
  -8   5   8        3.94       -6.39     22.46 o 
  -7   5   8       29.62       45.66     19.48 o 
  -6   5   8      120.92      142.32     22.42 o 
  -5   5   8       68.03       60.39     16.67 o 
  -4   5   8       29.16       23.89     11.27 o 
  -3   5   8      599.85      583.96     31.30 o 
  -2   5   8     2197.33     2145.95     46.45 o 
  -1   5   8     1490.58     1548.13     34.76 o 
   0   5   8       23.42       24.46     10.08 o 
   1   5   8     1317.96     1279.36     33.48 o 
   2   5   8      138.88      111.24     13.20 o 
   3   5   8       35.40       27.07     14.76 o 
   4   5   8       30.13       51.31     17.09 o 
   5   5   8      600.12      601.99     38.84 o 
   6   5   8      503.24      478.18     87.73 o 
   7   5   8       74.82       66.78     35.35 o 
  -6   6   8        7.60       -3.63     17.43 o 
  -5   6   8      107.34       96.27     20.65 o 
  -4   6   8      269.86      343.65     36.58 o 
  -3   6   8      293.14      273.20     21.36 o 
  -2   6   8      146.70      164.80     17.61 o 
  -1   6   8     1319.95     1350.39     68.72 o 
   0   6   8      122.01      126.74     23.55 o 
   1   6   8      444.62      415.33     24.92 o 
   2   6   8      424.32      417.08     28.51 o 
   3   6   8      504.35      502.72     38.71 o 
   4   6   8       49.33       48.44     21.48 o 
   5   6   8       46.39       36.34     22.37 o 
   6   6   8        2.11       -8.76     22.64 o 
  -4   7   8        1.11        1.90     16.06 o 
  -3   7   8      190.69      167.79     22.17 o 
  -2   7   8       13.46       30.52     14.10 o 
  -1   7   8      292.93      322.31     32.04 o 
   0   7   8      137.88      127.62     18.85 o 
   1   7   8      653.05      690.01     44.07 o 
   2   7   8      226.88      262.34     30.81 o 
   3   7   8       87.50       98.08     25.44 o 
   4   7   8      169.46      155.06     31.82 o 
  -9   0   9       70.91      116.12     37.01 o 
  -7   0   9      606.20      537.81     52.83 o 
  -5   0   9     7213.45     7555.15    169.61 o 
  -3   0   9     5030.57     5063.14     82.34 o 
  -1   0   9      303.46      281.25     40.17 o 
   1   0   9     1687.79     1695.59     85.99 o 
   3   0   9     5943.49     5848.06    154.92 o 
   5   0   9     4765.64     4847.20    144.18 o 
   7   0   9     1839.17     1712.81    128.09 o 
   9   0   9       58.00      105.81     56.00 o 
 -10   1   9        2.24       17.50     26.72 o 
  -9   1   9       78.25       89.49     25.57 o 
  -8   1   9        1.93      -12.97     17.18 o 
  -7   1   9      511.94      626.65     50.44 o 
  -6   1   9       45.36       40.16     12.61 o 
  -5   1   9     1075.65     1084.38     28.74 o 
  -4   1   9       80.03       87.55      8.15 o 
  -3   1   9     8159.96     8195.57    100.72 o 
  -2   1   9     1375.24     1476.56     29.22 o 
  -1   1   9      540.94      541.69     26.28 o 
   0   1   9      916.45     1022.40     29.24 o 
   1   1   9     2985.19     2701.76     64.23 o 
   2   1   9      355.12      419.42     22.29 o 
   3   1   9     2706.70     2900.42     56.33 o 
   4   1   9     1309.48     1272.63     34.45 o 
   5   1   9     4210.92     4203.30     92.66 o 
   6   1   9       95.98       89.60     37.62 o 
   7   1   9      612.68      587.09     59.23 o 
   8   1   9        5.46      -23.65     22.88 o 
   9   1   9      629.47      721.77     79.39 o 
 -10   2   9       67.50       32.59     27.44 o 
  -9   2   9      111.54      142.38     29.01 o 
  -8   2   9      155.51      109.11     24.84 o 
  -7   2   9      403.70      414.23     40.35 o 
  -6   2   9        6.15        2.39      9.51 o 
  -5   2   9     1533.65     1618.47     45.31 o 
  -4   2   9      505.85      518.84     19.93 o 
  -3   2   9     1794.73     1906.93     31.35 o 
  -2   2   9     1495.73     1556.88     31.90 o 
  -1   2   9     3536.89     3309.35     51.75 o 
   0   2   9      192.07      165.68     11.75 o 
   1   2   9    11721.90    12593.14    189.22 o 
   2   2   9     1103.18     1120.77     26.64 o 
   3   2   9      678.80      614.76     21.76 o 
   4   2   9     1176.20     1173.71     33.06 o 
   5   2   9      588.15      604.72     27.64 o 
   6   2   9      137.55      104.28     28.47 o 
   7   2   9      987.02     1015.17     74.26 o 
   8   2   9      169.39      189.44     42.06 o 
   9   2   9       69.11      125.72     41.13 o 
  -9   3   9      128.26       89.60     29.30 o 
  -8   3   9        3.66        7.72     20.94 o 
  -7   3   9      629.41      600.80     34.19 o 
  -6   3   9     1226.66     1301.47     36.99 o 
  -5   3   9      138.11      128.83     17.65 o 
  -4   3   9      386.02      360.14     18.33 o 
  -3   3   9      927.44      870.31     23.24 o 
  -2   3   9      364.33      333.87     16.89 o 
  -1   3   9     1503.77     1533.30     32.98 o 
   0   3   9      316.34      347.05     15.21 o 
   1   3   9     3511.24     3306.99     49.75 o 
   2   3   9     2074.43     2080.52     36.96 o 
   3   3   9     3419.50     3546.78     85.27 o 
   4   3   9      127.93      113.76     15.55 o 
   5   3   9     1099.97     1005.23     40.04 o 
   6   3   9      276.55      246.30     24.88 o 
   7   3   9        9.77        4.17     24.59 o 
   8   3   9       13.07       -8.15     25.60 o 
   9   3   9      177.50      199.49     49.47 o 
  -8   4   9      206.50      206.77     40.47 o 
  -7   4   9       28.44        2.03     15.37 o 
  -6   4   9       38.00       25.83     12.41 o 
  -5   4   9      222.42      256.43     26.26 o 
  -4   4   9      556.10      568.05     24.31 o 
  -3   4   9        0.69       -1.92      7.66 o 
  -2   4   9       50.91       29.95      9.35 o 
  -1   4   9     2380.18     2401.15     41.23 o 
   0   4   9     1007.40     1058.71     27.38 o 
   1   4   9      663.76      687.94     21.80 o 
   2   4   9     1435.73     1390.74     35.26 o 
   3   4   9     1501.34     1460.85     41.31 o 
   4   4   9     1357.73     1415.31     69.55 o 
   5   4   9      104.57      108.58     19.49 o 
   6   4   9      103.02       81.89     20.52 o 
   7   4   9      411.59      429.81    115.25 o 
   8   4   9       92.01       72.56     37.54 o 
  -7   5   9       53.62       80.81     21.28 o 
  -6   5   9       71.13       95.08     20.22 o 
  -5   5   9        6.52      -14.11     12.44 o 
  -4   5   9      217.65      217.90     20.01 o 
  -3   5   9      527.37      542.80     23.01 o 
  -2   5   9      927.51      980.76     50.15 o 
  -1   5   9      138.30      132.70     23.57 o 
   0   5   9      638.65      673.66     40.77 o 
   1   5   9      849.37      850.36     33.39 o 
   2   5   9      969.61     1025.52     37.76 o 
   3   5   9        3.54        7.71     13.72 o 
   4   5   9      450.99      464.54     33.77 o 
   5   5   9      436.89      441.34     35.18 o 
   6   5   9       75.08       50.35     20.98 o 
   7   5   9       85.06       75.05     24.20 o 
  -6   6   9       26.60       38.68     19.58 o 
  -5   6   9      140.87      145.81     22.75 o 
  -4   6   9      133.03      144.11     18.55 o 
  -3   6   9        3.77       23.94     12.47 o 
  -2   6   9      309.05      322.69     27.55 o 
  -1   6   9      168.73      171.92     18.33 o 
   0   6   9     1736.52     1722.52     57.71 o 
   1   6   9        6.66       16.44     12.80 o 
   2   6   9      190.25      169.40     26.80 o 
   3   6   9      741.72      795.51     47.09 o 
   4   6   9       76.83       73.52     23.76 o 
   5   6   9       20.91       17.56     22.66 o 
   6   6   9       46.78       35.88     24.49 o 
  -4   7   9        3.75       -1.43     15.82 o 
  -3   7   9       29.39       25.62     15.18 o 
  -2   7   9      903.46      928.72     51.11 o 
  -1   7   9        1.48        2.04     15.61 o 
   0   7   9       59.82       54.63     17.08 o 
   1   7   9      206.89      180.23     25.74 o 
   2   7   9      281.04      252.44     29.09 o 
   3   7   9        0.59      -18.08     20.28 o 
   4   7   9        1.63       14.60     23.25 o 
 -10   0  10      140.67      199.67     50.18 o 
  -8   0  10       20.62       10.51     27.16 o 
  -6   0  10     2117.43     2118.93     89.06 o 
  -4   0  10     3530.22     3491.87     64.20 o 
  -2   0  10      524.05      440.89     21.08 o 
   0   0  10       98.25       70.83     23.68 o 
   2   0  10      210.02      335.98     41.10 o 
   4   0  10     2411.79     2485.78    142.09 o 
   6   0  10       44.20       41.84     22.60 o 
   8   0  10      204.44      165.33     58.72 o 
 -10   1  10        1.66       14.02     27.56 o 
  -9   1  10        1.08       -5.68     21.46 o 
  -8   1  10      234.89      238.72     30.30 o 
  -7   1  10        4.46       -5.19     16.40 o 
  -6   1  10      624.85      684.59     44.98 o 
  -5   1  10      134.63      142.71     12.97 o 
  -4   1  10     4355.10     4223.79     78.03 o 
  -3   1  10     1586.62     1513.41     28.63 o 
  -2   1  10      540.04      482.20     20.24 o 
  -1   1  10     9125.47     9862.77    164.83 o 
   0   1  10       13.29        9.46      7.48 o 
   1   1  10     2198.34     2305.86     50.80 o 
   2   1  10       23.19       34.06      9.15 o 
   3   1  10     2615.23     2852.40     56.26 o 
   4   1  10      666.49      597.63     24.63 o 
   5   1  10       56.06       64.45     17.09 o 
   6   1  10     1163.51     1145.58     55.62 o 
   7   1  10      216.14      171.47     96.26 o 
   8   1  10      193.94      232.64     66.77 o 
   9   1  10        7.40        0.03     28.79 o 
  -9   2  10      102.59       91.21     27.92 o 
  -8   2  10      206.56      207.56     36.03 o 
  -7   2  10       77.81       40.92     14.65 o 
  -6   2  10     1606.41     1636.39     39.87 o 
  -5   2  10       19.09       16.39      9.60 o 
  -4   2  10     1041.10     1108.84     28.05 o 
  -3   2  10      491.91      532.40     19.20 o 
  -2   2  10     6363.87     6291.67     89.37 o 
  -1   2  10      288.00      286.08     13.84 o 
   0   2  10     1083.89      948.29     27.53 o 
   1   2  10      332.39      391.48     19.58 o 
   2   2  10      279.98      230.95     19.59 o 
   3   2  10      311.79      285.17     27.37 o 
   4   2  10      962.96      940.43     33.01 o 
   5   2  10      367.99      395.66     28.54 o 
   6   2  10      417.00      371.45     46.40 o 
   7   2  10       11.33       28.81     25.47 o 
   8   2  10      305.10      366.11     55.07 o 
   9   2  10       19.13       -8.35     27.93 o 
  -9   3  10       13.61       35.11     25.75 o 
  -8   3  10      261.69      299.34     47.99 o 
  -7   3  10      281.55      346.88     27.84 o 
  -6   3  10      401.90      405.72     29.74 o 
  -5   3  10       38.49       30.54     10.38 o 
  -4   3  10     1121.68     1124.55     30.20 o 
  -3   3  10     1150.85     1228.61     28.16 o 
  -2   3  10      422.32      435.32     21.13 o 
  -1   3  10      136.07      169.20     12.56 o 
   0   3  10     3835.33     3796.67     67.14 o 
   1   3  10     2946.69     2961.64     49.71 o 
   2   3  10      715.08      724.48     21.67 o 
   3   3  10        3.46       13.82      9.02 o 
   4   3  10      236.30      205.29     18.59 o 
   5   3  10      475.82      503.79     38.35 o 
   6   3  10      256.50      207.14     38.92 o 
   7   3  10        0.21      -16.55     22.10 o 
   8   3  10       18.70       10.97     29.49 o 
   9   3  10        5.54      -32.63     31.86 o 
  -8   4  10      108.28       95.28     42.01 o 
  -7   4  10        0.81       -8.04     13.45 o 
  -6   4  10       26.31       47.54     14.69 o 
  -5   4  10      418.40      364.06     23.91 o 
  -4   4  10      404.25      377.63     31.98 o 
  -3   4  10      192.24      180.12     14.61 o 
  -2   4  10     1841.86     1786.02     41.70 o 
  -1   4  10      928.16      944.94     33.38 o 
   0   4  10      363.56      344.60     18.51 o 
   1   4  10      169.52      170.00     19.28 o 
   2   4  10      927.28      990.05     34.14 o 
   3   4  10     1549.71     1540.48     43.00 o 
   4   4  10      299.98      337.55     27.29 o 
   5   4  10       14.59        5.21     13.87 o 
   6   4  10       34.20       31.34     17.74 o 
   7   4  10      200.22      120.99     39.94 o 
   8   4  10       71.20       57.42     37.29 o 
  -7   5  10      230.65      280.66     36.92 o 
  -6   5  10      111.76      106.84     21.51 o 
  -5   5  10       34.37       20.30     13.77 o 
  -4   5  10      242.77      275.68     24.68 o 
  -3   5  10      427.17      474.13     30.39 o 
  -2   5  10      431.25      395.60     22.91 o 
  -1   5  10       11.93        7.61      9.21 o 
   0   5  10     2672.80     2834.61     66.56 o 
   1   5  10     2529.99     2639.87    100.92 o 
   2   5  10      491.31      535.71     38.21 o 
   3   5  10        7.64      -11.77     13.73 o 
   4   5  10        1.69        7.84     17.88 o 
   5   5  10      142.39      111.30     24.40 o 
   6   5  10      155.51      155.09     34.97 o 
   7   5  10       29.62      -16.43     43.43 o 
  -6   6  10      113.63      141.97     30.17 o 
  -5   6  10      200.94      205.33     33.16 o 
  -4   6  10       51.90       40.94     14.30 o 
  -3   6  10        5.36       -0.64     11.51 o 
  -2   6  10      452.76      436.43     30.94 o 
  -1   6  10     1373.93     1363.86     58.40 o 
   0   6  10      341.90      319.99     28.34 o 
   1   6  10        0.58        3.27     14.82 o 
   2   6  10      806.18      863.74     38.98 o 
   3   6  10      883.99      895.83     91.52 o 
   4   6  10       79.68       66.97     23.05 o 
   5   6  10       40.72       20.73     22.05 o 
   6   6  10       26.53       34.58     24.93 o 
  -4   7  10       95.45       93.85     20.87 o 
  -3   7  10      607.57      689.98     38.93 o 
  -2   7  10       90.87       87.67     22.62 o 
  -1   7  10        1.40       -3.82     16.03 o 
   0   7  10       82.33       46.31     17.45 o 
   1   7  10      618.49      655.73     38.00 o 
   2   7  10      124.89       88.05     24.12 o 
   3   7  10       22.38        5.88     33.07 o 
   4   7  10       89.02       34.05     25.24 o 
  -9   0  11       83.78       59.31     34.33 o 
  -7   0  11      115.86       62.16     27.39 o 
  -5   0  11     3065.17     3060.31    106.24 o 
  -3   0  11     6169.46     6071.51    192.53 o 
  -1   0  11    27030.79    27423.74    605.75 o 
   1   0  11      537.12      500.78     50.08 o 
   3   0  11     4913.40     4755.60    134.63 o 
   5   0  11      596.92      570.67     44.96 o 
   7   0  11     4093.42     4149.45    218.13 o 
   9   0  11       76.33       75.28     52.27 o 
 -10   1  11       20.79       34.83     28.43 o 
  -9   1  11       51.41       24.61     23.55 o 
  -8   1  11       32.72       20.29     19.25 o 
  -7   1  11      623.99      618.31     39.44 o 
  -6   1  11      416.93      398.36     28.82 o 
  -5   1  11      291.53      291.66     20.43 o 
  -4   1  11     2268.62     2282.42     47.61 o 
  -3   1  11     7938.72     7830.69     98.53 o 
  -2   1  11     1494.53     1513.35     41.61 o 
  -1   1  11      873.36      927.39     29.47 o 
   0   1  11      835.22      904.15     28.60 o 
   1   1  11     2381.40     2089.75     48.45 o 
   2   1  11      118.94       86.87     11.60 o 
   3   1  11     1013.79      987.60     29.08 o 
   4   1  11     1253.12     1187.79     64.41 o 
   5   1  11     3388.82     3447.82     82.85 o 
   6   1  11       57.52       43.27     26.05 o 
   7   1  11      255.76      283.72     54.67 o 
   8   1  11        0.17       -2.45     27.00 o 
   9   1  11      693.88      550.42    101.15 o 
  -9   2  11       53.42       12.06     24.22 o 
  -8   2  11        1.19      -27.19     18.13 o 
  -7   2  11      108.93      125.20     30.98 o 
  -6   2  11      297.21      303.32     20.07 o 
  -5   2  11     1312.97     1335.91     33.68 o 
  -4   2  11        1.86       -3.56      7.25 o 
  -3   2  11      289.92      295.70     14.81 o 
  -2   2  11      377.63      357.46     18.26 o 
  -1   2  11     2780.92     2561.76     44.53 o 
   0   2  11      173.40      188.58     13.26 o 
   1   2  11     3122.70     3371.95     65.33 o 
   2   2  11      130.45      106.59     20.37 o 
   3   2  11     2937.27     2789.71     66.76 o 
   4   2  11       35.96       29.53     11.95 o 
   5   2  11      168.59      137.79     35.22 o 
   6   2  11       88.69       80.49     36.09 o 
   7   2  11     1220.60     1352.15     86.82 o 
   8   2  11       16.59       47.58     31.83 o 
   9   2  11       26.59       -4.66     29.77 o 
  -9   3  11       64.06       58.99     34.55 o 
  -8   3  11        0.68      -11.19     23.91 o 
  -7   3  11      211.95      200.90     25.95 o 
  -6   3  11       39.76       38.82     13.80 o 
  -5   3  11        1.58        5.97      9.33 o 
  -4   3  11     1078.95     1059.68     32.38 o 
  -3   3  11     1394.16     1425.96     45.72 o 
  -2   3  11      135.08      149.79     14.39 o 
  -1   3  11     1504.17     1543.76     35.16 o 
   0   3  11      885.24      862.67     29.29 o 
   1   3  11     3313.96     3049.32     57.82 o 
   2   3  11      776.29      795.94     25.91 o 
   3   3  11      578.81      653.01     25.49 o 
   4   3  11       49.06       68.14     13.05 o 
   5   3  11     1282.43     1292.37     46.09 o 
   6   3  11       91.14      101.59     32.42 o 
   7   3  11       33.32       27.19     27.73 o 
   8   3  11      203.57      222.05     47.04 o 
  -8   4  11       53.56       75.07     23.64 o 
  -7   4  11       46.56       45.00     17.49 o 
  -6   4  11      172.15      152.91     23.23 o 
  -5   4  11      553.83      624.53     29.91 o 
  -4   4  11       68.64       40.86     11.43 o 
  -3   4  11      142.18      103.53     15.17 o 
  -2   4  11     1577.58     1559.89     38.81 o 
  -1   4  11     1980.99     1919.99     47.34 o 
   0   4  11     1171.64     1167.81     39.24 o 
   1   4  11      569.25      579.51     24.07 o 
   2   4  11      309.59      310.54     21.96 o 
   3   4  11     4259.03     4204.58     90.45 o 
   4   4  11      373.30      339.89     47.58 o 
   5   4  11       67.18       88.33     19.21 o 
   6   4  11      799.73      822.90     59.57 o 
   7   4  11      142.12      143.12     67.00 o 
   8   4  11       15.83       -7.49     30.49 o 
  -7   5  11      104.13       98.78     22.44 o 
  -6   5  11       30.99       41.30     18.44 o 
  -5   5  11      218.33      160.81     21.71 o 
  -4   5  11      342.51      403.81     30.88 o 
  -3   5  11      459.13      459.46     22.16 o 
  -2   5  11      792.54      843.82     32.33 o 
  -1   5  11       84.58       65.07     18.32 o 
   0   5  11     2807.09     2895.81     60.30 o 
   1   5  11     3427.20     3539.55     76.15 o 
   2   5  11     1152.98     1135.14     40.48 o 
   3   5  11       41.90       35.79     16.13 o 
   4   5  11     1887.44     1837.16     66.58 o 
   5   5  11      706.11      682.45     55.62 o 
   6   5  11      315.64      285.95     35.15 o 
   7   5  11       65.07       11.04     47.62 o 
  -6   6  11      137.27      156.63     26.43 o 
  -5   6  11      105.72       95.67     20.68 o 
  -4   6  11      152.64      120.30     22.99 o 
  -3   6  11       10.73        2.45     12.15 o 
  -2   6  11      103.18      100.82     19.60 o 
  -1   6  11     1080.96     1103.24     49.66 o 
   0   6  11      700.16      664.63     37.73 o 
   1   6  11        0.53       -4.69     12.96 o 
   2   6  11     3315.55     3438.92     88.15 o 
   3   6  11      480.37      437.17     48.54 o 
   4   6  11      179.91      134.53     27.70 o 
   5   6  11       47.50       18.11     22.26 o 
  -4   7  11       12.19       22.86     18.15 o 
  -3   7  11      313.73      357.86     37.51 o 
  -2   7  11      229.49      256.03     30.27 o 
  -1   7  11        2.21       12.51     21.81 o 
   0   7  11      401.87      447.10     62.90 o 
   1   7  11      510.00      506.12     38.84 o 
   2   7  11      139.70      123.20     25.60 o 
   3   7  11       25.94       39.85     25.13 o 
 -10   0  12       83.52      108.33     43.77 o 
  -8   0  12       61.55       19.92     27.80 o 
  -6   0  12      659.40      608.31     76.81 o 
  -4   0  12     1562.42     1519.58     69.25 o 
  -2   0  12    19054.41    19357.49    527.08 o 
   0   0  12     2763.70     3441.62     97.40 o 
   2   0  12      497.02      423.56     49.21 o 
   4   0  12      175.55      218.72     29.17 o 
   6   0  12     3672.54     3528.27    345.99 o 
   8   0  12      275.44      291.35     69.90 o 
 -10   1  12       10.21       -9.48     26.00 o 
  -9   1  12        0.06       22.63     23.43 o 
  -8   1  12      247.90      250.20     41.47 o 
  -7   1  12       60.01       52.62     18.71 o 
  -6   1  12       20.45       30.13     12.55 o 
  -5   1  12        9.65        1.23      7.82 o 
  -4   1  12     6118.80     6197.01    119.30 o 
  -3   1  12       34.40       19.26      6.98 o 
  -2   1  12      241.67      289.34     17.51 o 
  -1   1  12      112.45      193.17     16.25 o 
   0   1  12     6562.41     6564.22    103.63 o 
   1   1  12       26.43       31.61      8.51 o 
   2   1  12       71.25      121.80     20.94 o 
   3   1  12     1204.97     1220.12     37.25 o 
   4   1  12     1236.18     1159.18     41.29 o 
   5   1  12      464.79      495.21     31.72 o 
   6   1  12        1.82        5.98     16.73 o 
   7   1  12       12.15       47.43     25.95 o 
   8   1  12      881.93      887.53     78.46 o 
   9   1  12       21.69      -18.47     28.85 o 
  -9   2  12       15.39       21.56     24.67 o 
  -8   2  12       42.05       14.81     20.37 o 
  -7   2  12       34.34       69.34     20.99 o 
  -6   2  12      595.71      596.99     28.11 o 
  -5   2  12       51.14       41.13     10.84 o 
  -4   2  12      115.03      119.35     12.45 o 
  -3   2  12        6.18        5.15      6.96 o 
  -2   2  12     2986.33     2859.52     60.17 o 
  -1   2  12     2282.28     2260.21     41.48 o 
   0   2  12     1372.84     1539.36     31.84 o 
   1   2  12       18.49       24.09      9.54 o 
   2   2  12     4279.02     4293.01     88.92 o 
   3   2  12        2.91       -4.80      9.49 o 
   4   2  12       10.25       -1.52     10.70 o 
   5   2  12      260.83      290.94     32.51 o 
   6   2  12     1133.02     1284.53     64.39 o 
   7   2  12       27.70       28.30     25.56 o 
   8   2  12      153.98      165.23     59.09 o 
   9   2  12       19.02       -8.66     30.17 o 
  -9   3  12        7.66      -23.98     32.64 o 
  -8   3  12      307.49      370.80     47.13 o 
  -7   3  12       98.18       80.68     27.03 o 
  -6   3  12        1.56        8.51     12.40 o 
  -5   3  12       11.95        8.14     10.99 o 
  -4   3  12      121.78      108.21     15.29 o 
  -3   3  12      626.20      622.36     26.02 o 
  -2   3  12      499.93      529.27     20.38 o 
  -1   3  12      358.77      368.94     18.87 o 
   0   3  12     1673.61     1684.83     39.95 o 
   1   3  12     2423.16     2349.72     48.86 o 
   2   3  12        0.75        0.35     11.42 o 
   3   3  12      350.70      330.75     26.42 o 
   4   3  12      854.56      980.14     40.77 o 
   5   3  12       16.90       34.91     19.40 o 
   6   3  12      128.63       53.08     27.91 o 
   7   3  12      291.18      274.27     54.33 o 
   8   3  12      348.34      286.86     52.30 o 
  -8   4  12       14.40       11.38     20.78 o 
  -7   4  12      106.03       70.25     19.68 o 
  -6   4  12      391.59      460.46     36.50 o 
  -5   4  12      281.20      264.66     22.04 o 
  -4   4  12      284.61      295.03     20.89 o 
  -3   4  12      145.62      145.52     17.04 o 
  -2   4  12       25.29       22.38     10.25 o 
  -1   4  12     2947.56     3209.63     72.37 o 
   0   4  12       23.31       29.88     13.19 o 
   1   4  12      132.50      116.73     22.84 o 
   2   4  12      664.58      631.86     29.37 o 
   3   4  12       92.82       83.67     32.04 o 
   4   4  12      107.93      100.04     28.78 o 
   5   4  12      509.03      417.39     35.90 o 
   6   4  12      360.90      374.86     44.34 o 
   7   4  12        9.67       22.81     39.90 o 
   8   4  12        3.55      -34.45     38.44 o 
  -7   5  12      170.77      137.82     31.62 o 
  -6   5  12      215.03      184.05     25.38 o 
  -5   5  12      219.95      251.06     37.02 o 
  -4   5  12      315.67      335.38     24.68 o 
  -3   5  12      164.49      130.88     22.96 o 
  -2   5  12       28.90       22.60     11.75 o 
  -1   5  12      116.34       75.34     17.40 o 
   0   5  12       66.27       98.15     18.50 o 
   1   5  12      342.43      329.85     24.30 o 
   2   5  12       84.55       60.01     15.86 o 
   3   5  12     1161.46     1180.22     46.45 o 
   4   5  12      908.19      905.78     76.24 o 
   5   5  12      228.54      251.39     70.05 o 
   6   5  12        7.92       -8.11     20.88 o 
   7   5  12      137.58       52.94     51.27 o 
  -6   6  12      282.13      324.95     36.27 o 
  -5   6  12      155.26      164.17     22.51 o 
  -4   6  12       41.73       42.40     14.57 o 
  -3   6  12       47.27       45.33     14.39 o 
  -2   6  12      188.85      224.69     25.39 o 
  -1   6  12       12.80       42.32     18.64 o 
   0   6  12      501.60      509.54     50.85 o 
   1   6  12      358.61      414.26     29.96 o 
   2   6  12      118.22      130.52     20.53 o 
   3   6  12      864.71      764.58     48.53 o 
   4   6  12      139.22      109.80     26.29 o 
   5   6  12      236.73      213.00     33.75 o 
  -4   7  12       52.23       84.56     21.59 o 
  -3   7  12       18.89       34.40     17.11 o 
  -2   7  12        4.30       17.30     20.29 o 
  -1   7  12       92.30       84.87     25.18 o 
   0   7  12      251.95      204.71     34.75 o 
   1   7  12      266.26      282.28     29.30 o 
   2   7  12       58.16       39.04     21.39 o 
   3   7  12      163.79      124.21     28.65 o 
  -9   0  13      117.38       72.39     36.97 o 
  -7   0  13      792.65      777.98     62.97 o 
  -5   0  13      960.66      976.98     56.09 o 
  -3   0  13     8852.05     9313.47    156.56 o 
  -1   0  13     1111.55     1083.34     49.01 o 
   1   0  13     2684.33     2219.37    114.39 o 
   3   0  13     1449.35     1554.24     64.81 o 
   5   0  13      825.66      840.43     58.69 o 
   7   0  13        3.02      -15.89     31.26 o 
   9   0  13      254.59      192.40     67.04 o 
  -9   1  13      257.19      238.54     35.20 o 
  -8   1  13        4.57       10.78     19.10 o 
  -7   1  13       86.49      112.48     22.64 o 
  -6   1  13       98.89      105.09     20.10 o 
  -5   1  13     4065.30     4200.85     81.29 o 
  -4   1  13       12.99       15.68      7.68 o 
  -3   1  13     1749.69     1671.35     40.63 o 
  -2   1  13       57.77       47.05     10.55 o 
  -1   1  13    14967.00    14965.82    268.88 o 
   0   1  13      263.74      272.95     14.49 o 
   1   1  13     1509.16     1463.08     43.67 o 
   2   1  13       15.97       10.72      9.63 o 
   3   1  13     1942.09     1777.70     66.61 o 
   4   1  13       13.19       -0.33     12.69 o 
   5   1  13      386.08      375.40     29.23 o 
   6   1  13       47.93       59.26     21.88 o 
   7   1  13      472.07      504.52     89.12 o 
   8   1  13       64.74       83.99     36.88 o 
   9   1  13       70.88       63.22     39.07 o 
  -9   2  13       10.54        7.05     29.20 o 
  -8   2  13        2.85       11.35     25.14 o 
  -7   2  13      629.62      599.81     89.15 o 
  -6   2  13       21.42       16.87     12.30 o 
  -5   2  13      225.19      222.91     18.57 o 
  -4   2  13       53.35       53.38     11.20 o 
  -3   2  13     4217.35     4135.81     73.55 o 
  -2   2  13      837.24      898.03     58.17 o 
  -1   2  13      276.23      278.24     16.22 o 
   0   2  13       21.27       10.67      7.06 o 
   1   2  13    11006.68    11473.70    178.56 o 
   2   2  13     1011.59     1052.36     37.10 o 
   3   2  13      129.70      147.78     16.55 o 
   4   2  13        6.03       12.38     11.54 o 
   5   2  13     1126.29     1163.28     47.67 o 
   6   2  13       58.76       93.77     24.76 o 
   7   2  13      198.79      140.50     36.83 o 
   8   2  13       23.71       19.08     30.72 o 
   9   2  13      299.38      332.88    108.93 o 
  -9   3  13      234.19      306.36     48.32 o 
  -8   3  13      154.36      100.28     34.01 o 
  -7   3  13      136.24      105.74     23.00 o 
  -6   3  13       15.90       14.63     12.68 o 
  -5   3  13      449.07      488.95     26.15 o 
  -4   3  13       27.32       29.73     10.48 o 
  -3   3  13       70.22       63.49     12.55 o 
  -2   3  13       55.72       45.35      9.71 o 
  -1   3  13     6719.92     6778.40     99.88 o 
   0   3  13      562.66      592.87     34.58 o 
   1   3  13      224.74      227.93     19.72 o 
   2   3  13       41.56       59.74     15.11 o 
   3   3  13     2657.59     2775.09     98.23 o 
   4   3  13       96.22      103.13     19.94 o 
   5   3  13       30.45        9.42     20.17 o 
   6   3  13      669.34      621.37     61.78 o 
   7   3  13      232.45      255.19     46.84 o 
   8   3  13      107.73      166.08     44.16 o 
  -8   4  13       47.12       55.06     24.20 o 
  -7   4  13      151.85      188.56     24.57 o 
  -6   4  13      466.14      483.09     32.46 o 
  -5   4  13      512.01      535.11     28.91 o 
  -4   4  13        0.37       -6.56      9.72 o 
  -3   4  13     1521.87     1577.79     60.41 o 
  -2   4  13      216.49      209.75     17.19 o 
  -1   4  13       26.51       34.26     12.19 o 
   0   4  13        8.24        9.24     10.85 o 
   1   4  13     1324.62     1359.35     44.90 o 
   2   4  13      707.61      629.87     54.12 o 
   3   4  13       60.35       59.95     16.09 o 
   4   4  13       56.25       41.36     18.40 o 
   5   4  13      632.69      815.35     63.04 o 
   6   4  13      215.61      191.53     62.38 o 
   7   4  13       86.71       84.93     53.14 o 
  -7   5  13       40.64       11.39     20.74 o 
  -6   5  13       40.86       23.39     17.93 o 
  -5   5  13      669.76      687.81     66.74 o 
  -4   5  13      379.57      436.89     31.27 o 
  -3   5  13      681.02      681.77     35.74 o 
  -2   5  13       60.29       43.08     13.12 o 
  -1   5  13      219.59      201.86     23.77 o 
   0   5  13      112.34      185.15     22.86 o 
   1   5  13      390.84      347.90     32.93 o 
   2   5  13       41.15       14.21     14.14 o 
   3   5  13      513.82      527.49     34.73 o 
   4   5  13      485.20      378.63     42.47 o 
   5   5  13      188.93      159.26     27.99 o 
   6   5  13        1.63       18.91     25.33 o 
   7   5  13      199.83      198.05     67.77 o 
  -6   6  13      354.59      437.94     68.86 o 
  -5   6  13       12.38       -9.78     14.61 o 
  -4   6  13      182.45      160.36     20.05 o 
  -3   6  13      287.22      330.94     27.39 o 
  -2   6  13      268.83      229.43     25.94 o 
  -1   6  13       75.02       54.74     19.88 o 
   0   6  13        3.85       29.52     21.85 o 
   1   6  13      274.58      301.01     31.53 o 
   2   6  13      541.21      564.69     35.17 o 
   3   6  13        2.14      -13.96     18.34 o 
   4   6  13        9.39       -9.59     22.54 o 
   5   6  13      118.12      118.45     30.60 o 
  -3   7  13        3.10        8.46     16.92 o 
  -2   7  13      349.23      399.64     34.43 o 
  -1   7  13       94.42       71.76     29.75 o 
   0   7  13      341.67      391.83    114.55 o 
   1   7  13      151.79       94.74     46.80 o 
   2   7  13       29.85       39.97     25.05 o 
   3   7  13       55.89       63.26     32.67 o 
  -8   0  14      231.88      183.02     40.85 o 
  -6   0  14      428.91      362.68     42.30 o 
  -4   0  14       29.37       74.37     13.44 o 
  -2   0  14     9824.52    10678.23    262.83 o 
   0   0  14     2132.68     2076.82     70.80 o 
   2   0  14     5698.84     5490.36    264.55 o 
   4   0  14        7.15       12.00     17.24 o 
   6   0  14     1103.55     1221.82    111.33 o 
   8   0  14      112.32      149.37     58.86 o 
  -9   1  14        2.38       -1.05     23.42 o 
  -8   1  14        2.65       21.03     19.96 o 
  -7   1  14       41.19       23.93     17.69 o 
  -6   1  14      164.75      175.63     23.51 o 
  -5   1  14      115.83       99.55     12.80 o 
  -4   1  14     2098.17     2176.88     39.93 o 
  -3   1  14        0.51       -4.36      7.18 o 
  -2   1  14      727.69      669.90     22.02 o 
  -1   1  14      631.78      671.32     30.54 o 
   0   1  14     7158.09     7645.21    122.20 o 
   1   1  14      358.70      401.82     18.97 o 
   2   1  14     1432.99     1373.72     40.09 o 
   3   1  14      611.87      560.72     42.59 o 
   4   1  14     2798.86     2823.13     72.34 o 
   5   1  14       60.35       63.49     18.35 o 
   6   1  14       78.78       57.50     21.46 o 
   7   1  14        0.30        7.65     26.90 o 
   8   1  14     1293.53     1354.89     95.74 o 
   9   1  14       56.23       87.46     40.69 o 
  -9   2  14        2.81        1.21     29.20 o 
  -8   2  14      196.29      278.41     40.75 o 
  -7   2  14       42.84       27.56     22.10 o 
  -6   2  14      109.26      111.37     17.89 o 
  -5   2  14      376.94      389.62     23.13 o 
  -4   2  14      175.20      172.39     15.88 o 
  -3   2  14      372.65      370.01     40.17 o 
  -2   2  14     3314.15     3296.80     67.88 o 
  -1   2  14       12.05        2.00      7.12 o 
   0   2  14      338.30      306.27     19.81 o 
   1   2  14     1940.65     1989.52     48.02 o 
   2   2  14     2099.61     2050.69     55.55 o 
   3   2  14        0.02        8.33     12.25 o 
   4   2  14      267.83      350.09     34.03 o 
   5   2  14       95.43      108.59     23.97 o 
   6   2  14      822.27      930.60     57.22 o 
   7   2  14        6.20       21.75     23.76 o 
   8   2  14      119.90      139.77     41.08 o 
  -9   3  14        6.57        5.55     42.44 o 
  -8   3  14       69.68       85.90     32.96 o 
  -7   3  14       55.52       34.90     28.57 o 
  -6   3  14      414.48      447.46     32.09 o 
  -5   3  14        8.51        5.66     11.16 o 
  -4   3  14      209.87      220.26     18.20 o 
  -3   3  14       41.08       21.75     12.77 o 
  -2   3  14     1303.31     1282.83     45.25 o 
  -1   3  14        3.38       15.97      9.35 o 
   0   3  14     2911.91     2837.75     57.10 o 
   1   3  14      984.97     1027.89     36.38 o 
   2   3  14     1488.03     1529.95     49.59 o 
   3   3  14      360.73      412.02     34.29 o 
   4   3  14      989.24      999.91     55.18 o 
   5   3  14       83.04       30.14     27.88 o 
   6   3  14      262.89      183.15     57.26 o 
   7   3  14       28.04       11.31     39.10 o 
   8   3  14      313.08      266.88     75.35 o 
  -8   4  14      148.18      155.06     29.69 o 
  -7   4  14      249.47      263.55     51.78 o 
  -6   4  14      193.89      156.50     22.31 o 
  -5   4  14       90.13       76.02     15.33 o 
  -4   4  14     1193.35     1252.08     39.20 o 
  -3   4  14       46.96       48.07     13.30 o 
  -2   4  14      160.58      146.63     18.01 o 
  -1   4  14       52.59       30.41     11.64 o 
   0   4  14     1103.37     1050.89     36.06 o 
   1   4  14      817.21      853.62     60.50 o 
   2   4  14      962.40     1000.93     42.58 o 
   3   4  14      475.41      532.08     40.42 o 
   4   4  14     1173.92     1085.08     69.42 o 
   5   4  14     1282.19     1261.85    117.98 o 
   6   4  14      760.68      889.69    107.14 o 
   7   4  14        3.30       24.01     38.64 o 
  -7   5  14        2.10        0.03     19.19 o 
  -6   5  14      216.37      217.98     33.58 o 
  -5   5  14      215.73      292.73     28.35 o 
  -4   5  14      156.75      129.80     18.03 o 
  -3   5  14      173.83      132.17     24.25 o 
  -2   5  14      371.67      313.62     27.60 o 
  -1   5  14      209.16      185.27     21.22 o 
   0   5  14        5.44       17.16     18.03 o 
   1   5  14       25.79       18.15     18.44 o 
   2   5  14      151.19      141.17     24.74 o 
   3   5  14      986.91      948.76    185.80 o 
   4   5  14      984.39     1005.29     73.12 o 
   5   5  14      111.84      129.65     38.73 o 
   6   5  14      258.16      282.78     76.41 o 
  -5   6  14        0.12       -8.60     15.65 o 
  -4   6  14       42.08       48.36     15.75 o 
  -3   6  14      570.72      664.38     42.93 o 
  -2   6  14        1.09       -2.26     15.58 o 
  -1   6  14      154.89      111.21     22.21 o 
   0   6  14       26.95       13.61     22.39 o 
   1   6  14      589.17      595.34     45.21 o 
   2   6  14      159.65      131.21     42.38 o 
   3   6  14        7.03       47.04     23.20 o 
   4   6  14       20.44       24.13     22.27 o 
   5   6  14      225.28      289.10     53.12 o 
  -3   7  14        0.20       -5.12     16.77 o 
  -2   7  14        0.75       15.74     20.75 o 
  -1   7  14      521.32      502.38     50.94 o 
   0   7  14      160.06       69.28     29.24 o 
   1   7  14       49.35       48.39     27.52 o 
   2   7  14        7.28        0.81     33.29 o 
  -9   0  15       32.24       28.88     36.01 o 
  -7   0  15      544.80      550.18     56.24 o 
  -5   0  15      273.42      249.44     35.72 o 
  -3   0  15     3432.57     3192.88     98.47 o 
  -1   0  15      969.51      987.09     48.60 o 
   1   0  15     2597.94     2474.89    151.26 o 
   3   0  15      831.85      912.68     51.01 o 
   5   0  15     1649.64     1598.58    101.25 o 
   7   0  15      197.79      160.74     53.60 o 
   9   0  15       82.01      151.83     66.84 o 
  -9   1  15      335.25      291.73     43.60 o 
  -8   1  15      220.81      180.58     58.68 o 
  -7   1  15       94.57      115.22     28.42 o 
  -6   1  15      362.95      373.32     50.64 o 
  -5   1  15     1069.34     1104.87     38.42 o 
  -4   1  15      100.98      135.43     15.42 o 
  -3   1  15      799.50      771.34     30.79 o 
  -2   1  15      316.93      340.92     18.61 o 
  -1   1  15     2608.91     2465.26     55.99 o 
   0   1  15       22.96       12.88      8.28 o 
   1   1  15     3158.89     3177.61     70.00 o 
   2   1  15     1473.35     1545.35     38.17 o 
   3   1  15     3229.08     3293.23    117.85 o 
   4   1  15       24.86        6.73     13.94 o 
   5   1  15      865.77      876.78     53.08 o 
   6   1  15      146.84      114.63     25.80 o 
   7   1  15      742.82      776.54     87.72 o 
   8   1  15       90.88       59.11     34.82 o 
   9   1  15       59.39       55.95     39.54 o 
  -9   2  15       96.77       99.16     35.45 o 
  -8   2  15      108.94      107.43     32.12 o 
  -7   2  15      859.03      845.45    144.32 o 
  -6   2  15      881.24      865.81     56.18 o 
  -5   2  15      487.65      471.00     33.69 o 
  -4   2  15      527.48      528.64     29.09 o 
  -3   2  15     3795.52     3743.38     82.20 o 
  -2   2  15       26.42       15.39      9.13 o 
  -1   2  15     1375.68     1356.03     46.33 o 
   0   2  15      480.92      498.39     22.60 o 
   1   2  15     4343.47     4136.03     80.38 o 
   2   2  15        3.86        3.49     11.56 o 
   3   2  15      735.66      747.86     34.67 o 
   4   2  15      389.73      409.83     37.42 o 
   5   2  15     1122.11     1252.80     85.88 o 
   6   2  15      230.23      174.20     31.99 o 
   7   2  15       99.03       74.26     27.59 o 
   8   2  15      168.56      190.40     81.20 o 
  -8   3  15       38.73       28.43     29.16 o 
  -7   3  15      290.17      355.73     34.04 o 
  -6   3  15      643.27      679.90     32.98 o 
  -5   3  15     1588.02     1628.16     45.32 o 
  -4   3  15      615.25      605.48     27.69 o 
  -3   3  15      936.97      940.80     37.44 o 
  -2   3  15     1136.61     1123.61     32.58 o 
  -1   3  15     2370.93     2288.86     47.35 o 
   0   3  15      714.74      706.34     25.77 o 
   1   3  15     2317.02     2219.69     56.31 o 
   2   3  15      538.17      522.17     31.87 o 
   3   3  15      601.85      590.31     35.32 o 
   4   3  15      152.77      137.77     34.87 o 
   5   3  15      139.79      152.94     38.21 o 
   6   3  15      576.42      735.14     95.83 o 
   7   3  15      981.07     1119.53    122.23 o 
   8   3  15       58.69       30.72     48.41 o 
  -8   4  15      198.75      234.30     33.55 o 
  -7   4  15      146.59      132.53     27.22 o 
  -6   4  15       40.99       16.59     16.94 o 
  -5   4  15      263.86      295.77     40.36 o 
  -4   4  15      360.97      399.04     24.60 o 
  -3   4  15      902.77      905.95     33.86 o 
  -2   4  15      680.43      633.68     29.31 o 
  -1   4  15     1207.13     1270.20     38.90 o 
   0   4  15      409.49      410.89     28.91 o 
   1   4  15      597.89      601.45     33.88 o 
   2   4  15      297.77      264.19     31.41 o 
   3   4  15      727.45      751.46     42.04 o 
   4   4  15     2048.88     1920.38     97.20 o 
   5   4  15      287.82      270.47     65.84 o 
   6   4  15        2.95        8.58     39.30 o 
   7   4  15        0.48        1.53     38.44 o 
  -7   5  15       26.70       52.17     23.01 o 
  -6   5  15      232.44      197.96     26.43 o 
  -5   5  15      138.54      158.71     22.16 o 
  -4   5  15       46.33       42.37     14.62 o 
  -3   5  15      363.08      351.29     38.41 o 
  -2   5  15      327.71      344.09     30.59 o 
  -1   5  15      892.17      963.33     41.95 o 
   0   5  15       25.45      -10.93     16.56 o 
   1   5  15      317.94      314.93     35.59 o 
   2   5  15      623.83      593.57     41.64 o 
   3   5  15      569.83      527.06     45.71 o 
   4   5  15       60.66       81.76     34.03 o 
   5   5  15       12.19      -12.37     38.77 o 
   6   5  15      293.00      249.39     70.29 o 
  -5   6  15       44.58       36.19     17.48 o 
  -4   6  15      386.21      356.41     31.13 o 
  -3   6  15      173.97      131.64     23.51 o 
  -2   6  15      131.26      149.38     24.02 o 
  -1   6  15      269.70      207.36     27.52 o 
   0   6  15      624.44      650.34     77.89 o 
   1   6  15      423.37      324.17     47.77 o 
   2   6  15        9.03       11.91     23.02 o 
   3   6  15        3.75        6.63     31.00 o 
   4   6  15      249.63      321.01     52.74 o 
   5   6  15      109.26       71.34     39.14 o 
  -3   7  15      136.44      120.36     22.70 o 
  -2   7  15      515.21      438.58     46.95 o 
  -1   7  15      122.41      101.82     27.42 o 
   0   7  15       39.31       50.09     26.87 o 
   1   7  15        8.03       -3.39     24.98 o 
   2   7  15      317.76      434.94     91.64 o 
  -8   0  16      212.92      174.92     43.28 o 
  -6   0  16       65.88        4.99     19.98 o 
  -4   0  16     3199.39     3270.18     82.88 o 
  -2   0  16      190.99      113.50     23.44 o 
   0   0  16     3315.05     3210.47     99.55 o 
   2   0  16      123.29      131.50     24.35 o 
   4   0  16     4145.72     4111.79    133.35 o 
   6   0  16        1.67      -15.92     23.20 o 
   8   0  16       22.90       74.68     47.22 o 
  -9   1  16       10.50       13.66     29.70 o 
  -8   1  16       97.69       47.46     28.65 o 
  -7   1  16      229.85      247.20     44.82 o 
  -6   1  16      394.66      406.06     42.54 o 
  -5   1  16      334.81      352.25     28.36 o 
  -4   1  16        1.59        3.84      9.98 o 
  -3   1  16       14.89        8.09     10.91 o 
  -2   1  16     2385.88     2255.21     45.52 o 
  -1   1  16      423.92      467.77     20.43 o 
   0   1  16        1.74       13.17      8.49 o 
   1   1  16      304.52      324.03     21.65 o 
   2   1  16     3381.36     3424.97     93.07 o 
   3   1  16      157.18      141.47     23.95 o 
   4   1  16      119.38       91.50     31.24 o 
   5   1  16       72.54       74.41     18.77 o 
   6   1  16      188.22      335.01     46.83 o 
   7   1  16      153.71      123.73     38.14 o 
   8   1  16        0.10       27.02     31.55 o 
  -9   2  16        7.07       -9.02     32.10 o 
  -8   2  16      242.39      294.52     62.72 o 
  -7   2  16      259.99      312.49     62.47 o 
  -6   2  16       77.41       40.25     16.10 o 
  -5   2  16      800.40      832.14     35.38 o 
  -4   2  16      675.30      679.36     27.59 o 
  -3   2  16      383.75      423.49     29.59 o 
  -2   2  16       11.96       -4.24      9.42 o 
  -1   2  16      234.84      248.15     17.37 o 
   0   2  16     6600.31     6751.28     97.00 o 
   1   2  16        1.27        4.13      9.37 o 
   2   2  16      314.53      319.64     24.50 o 
   3   2  16       12.80        6.28     17.27 o 
   4   2  16      661.43      834.80     50.28 o 
   5   2  16       65.45       68.61     31.76 o 
   6   2  16       63.96       52.67     32.91 o 
   7   2  16      441.86      448.99     74.92 o 
   8   2  16      559.25      583.17     99.56 o 
  -8   3  16       76.61       12.69     31.33 o 
  -7   3  16       37.68       38.30     19.40 o 
  -6   3  16      380.53      383.65     37.36 o 
  -5   3  16      322.11      334.30     42.94 o 
  -4   3  16      710.87      666.91     33.15 o 
  -3   3  16     3722.27     3862.44     94.83 o 
  -2   3  16     1621.08     1620.40     40.12 o 
  -1   3  16       68.11       78.89     15.42 o 
   0   3  16       17.93       -2.05     10.25 o 
   1   3  16        8.09        5.44     11.99 o 
   2   3  16     1304.69     1425.68     49.28 o 
   3   3  16      146.54      152.73     32.32 o 
   4   3  16       22.91       18.20     20.01 o 
   5   3  16      444.03      413.18     54.84 o 
   6   3  16     1216.95     1319.29     92.23 o 
   7   3  16        3.22       19.09     42.23 o 
   8   3  16      119.30      118.11     57.53 o 
  -8   4  16       47.59       44.06     24.01 o 
  -7   4  16      214.26      132.44     32.21 o 
  -6   4  16        5.64       -7.39     14.80 o 
  -5   4  16      263.28      293.58     26.46 o 
  -4   4  16      534.10      534.38     37.31 o 
  -3   4  16      362.04      399.61     27.63 o 
  -2   4  16      698.39      670.16     29.36 o 
  -1   4  16      606.67      586.70     29.61 o 
   0   4  16     1349.95     1440.61     69.47 o 
   1   4  16       37.63       10.36     14.43 o 
   2   4  16      107.71      133.80     28.56 o 
   3   4  16      188.97      235.92     30.93 o 
   4   4  16     1025.74     1002.32     67.64 o 
   5   4  16       47.88       74.95     44.09 o 
   6   4  16       51.08       57.53     47.28 o 
   7   4  16      170.93      185.61     69.03 o 
  -7   5  16       63.77       43.16     22.58 o 
  -6   5  16       28.58       21.87     17.42 o 
  -5   5  16      358.59      403.79     46.56 o 
  -4   5  16        4.67       -9.06     12.93 o 
  -3   5  16      170.99      176.73     22.87 o 
  -2   5  16      598.44      604.24     34.54 o 
  -1   5  16      174.68      177.75     24.85 o 
   0   5  16       80.83       66.69     22.21 o 
   1   5  16      387.89      409.05     36.09 o 
   2   5  16     1445.06     1595.70     63.14 o 
   3   5  16      180.91      195.85     33.30 o 
   4   5  16       91.49       64.17     63.98 o 
   5   5  16       70.29       57.86     50.61 o 
   6   5  16       57.65       86.19     53.14 o 
  -5   6  16       59.00       52.96     20.70 o 
  -4   6  16       65.44       57.48     18.38 o 
  -3   6  16      175.30      219.01     27.33 o 
  -2   6  16        7.32        7.62     17.45 o 
  -1   6  16       86.02       76.63     23.03 o 
   0   6  16      328.21      285.39     53.77 o 
   1   6  16      148.81      123.54     28.94 o 
   2   6  16       24.78       13.30     29.80 o 
   3   6  16      341.47      375.27     55.94 o 
   4   6  16      106.75      164.46     43.73 o 
  -2   7  16      166.25      170.61     36.59 o 
  -1   7  16      160.51      167.16     35.16 o 
   0   7  16        0.59       17.95     27.81 o 
   1   7  16      258.66      280.58     41.09 o 
  -9   0  17        5.07       57.66     61.45 o 
  -7   0  17      212.97      338.51     73.09 o 
  -5   0  17     1414.45     1407.49    107.67 o 
  -3   0  17       10.32        4.31     17.00 o 
  -1   0  17     3126.21     2985.35     98.97 o 
   1   0  17     2112.03     2371.80    131.48 o 
   3   0  17     3640.38     3388.71    171.45 o 
   5   0  17       49.10        6.27     22.80 o 
   7   0  17      227.52      264.02     64.04 o 
  -9   1  17        0.18      -13.36     29.64 o 
  -8   1  17       38.63        6.05     25.55 o 
  -7   1  17      155.25      214.99     44.84 o 
  -6   1  17      169.71      175.81     30.59 o 
  -5   1  17        1.43      -15.12     11.41 o 
  -4   1  17       39.03       36.68     11.70 o 
  -3   1  17     1588.16     1604.55     49.25 o 
  -2   1  17      466.94      474.74     20.12 o 
  -1   1  17     1712.98     1829.18     41.32 o 
   0   1  17      266.72      298.56     22.44 o 
   1   1  17     2200.05     2014.71    107.63 o 
   2   1  17      567.11      626.84     38.40 o 
   3   1  17      818.95      876.05     47.35 o 
   4   1  17        0.17      -16.83     16.99 o 
   5   1  17      186.91      245.43     27.63 o 
   6   1  17      960.65      942.04     57.11 o 
   7   1  17       78.82       68.76     32.75 o 
   8   1  17      141.97      123.92     40.24 o 
  -9   2  17      332.28      419.47     54.34 o 
  -8   2  17      247.94      171.82     48.66 o 
  -7   2  17       13.47       19.13     23.48 o 
  -6   2  17       95.10       86.35     19.89 o 
  -5   2  17       49.75       37.55     12.83 o 
  -4   2  17      621.70      590.28     47.02 o 
  -3   2  17      416.13      392.69     29.57 o 
  -2   2  17       13.33        6.16      9.72 o 
  -1   2  17     3663.48     3770.63     69.37 o 
   0   2  17     1153.66     1129.89     33.31 o 
   1   2  17      573.24      597.21     38.99 o 
   2   2  17      212.34      195.92     29.73 o 
   3   2  17     1050.73     1180.91     60.77 o 
   4   2  17     1339.16     1330.18     61.60 o 
   5   2  17      738.37      842.85     53.78 o 
   6   2  17       88.69      140.52     39.55 o 
   7   2  17      228.91      283.05     53.16 o 
   8   2  17      136.07      117.38     58.66 o 
  -8   3  17       46.49       19.04     30.34 o 
  -7   3  17      660.05      788.32     95.40 o 
  -6   3  17      318.77      351.42     26.89 o 
  -5   3  17       85.31       91.21     16.75 o 
  -4   3  17       19.92       15.55     11.06 o 
  -3   3  17      489.24      524.28     31.00 o 
  -2   3  17      843.37      884.36     33.33 o 
  -1   3  17     1225.63     1169.07     33.52 o 
   0   3  17      414.18      395.50     24.06 o 
   1   3  17     1788.62     1775.66     50.88 o 
   2   3  17     1149.20     1103.02     45.07 o 
   3   3  17       12.43       34.02     17.65 o 
   4   3  17       95.88      122.42     47.33 o 
   5   3  17     1058.86     1188.40     84.21 o 
   6   3  17      700.91      725.83     73.07 o 
   7   3  17      429.27      415.65     84.33 o 
  -7   4  17        8.07      -25.06     17.47 o 
  -6   4  17        0.20        7.79     16.18 o 
  -5   4  17     1430.12     1478.21     80.92 o 
  -4   4  17      838.63      857.40     37.70 o 
  -3   4  17       44.83       61.99     17.39 o 
  -2   4  17        0.44      -11.69     10.96 o 
  -1   4  17      256.33      238.48     19.67 o 
   0   4  17      360.82      334.12     25.29 o 
   1   4  17      196.21      223.65     24.14 o 
   2   4  17      190.84      170.06     24.10 o 
   3   4  17     2128.61     2076.09     68.26 o 
   4   4  17      565.07      559.79     63.01 o 
   5   4  17       79.08      125.03     49.41 o 
   6   4  17      165.52      136.93     56.20 o 
   7   4  17      179.77      185.01     65.04 o 
  -6   5  17      133.02      150.92     25.52 o 
  -5   5  17        0.23      -13.17     14.25 o 
  -4   5  17       23.17       17.10     16.28 o 
  -3   5  17      439.40      446.73     32.25 o 
  -2   5  17      249.43      210.96     23.44 o 
  -1   5  17      177.06      122.52     29.91 o 
   0   5  17      114.62      110.31     25.08 o 
   1   5  17      404.57      457.73     38.83 o 
   2   5  17      485.96      494.46     87.12 o 
   3   5  17      436.75      446.58     65.21 o 
   4   5  17       39.04       18.89     42.63 o 
   5   5  17      388.76      261.29     70.69 o 
   6   5  17      409.70      451.96     91.24 o 
  -5   6  17      354.70      368.34     49.32 o 
  -4   6  17      119.66      105.32     20.22 o 
  -3   6  17       24.07       29.67     20.09 o 
  -2   6  17        0.90        9.38     20.59 o 
  -1   6  17      109.65       98.57     24.71 o 
   0   6  17      144.23       90.46     26.80 o 
   1   6  17       19.21       23.68     24.59 o 
   2   6  17      130.41      147.89     34.68 o 
   3   6  17       13.81       43.74     33.74 o 
   4   6  17      377.70      296.87     52.86 o 
  -1   7  17       24.83       20.59     27.46 o 
   0   7  17       36.73        9.87     25.77 o 
  -8   0  18       16.83        1.93     45.16 o 
  -6   0  18      385.22      281.51     60.39 o 
  -4   0  18      414.38      436.49     35.20 o 
  -2   0  18     2756.67     3092.82    105.64 o 
   0   0  18     1467.19     1505.45     63.51 o 
   2   0  18      502.60      505.23     68.63 o 
   4   0  18      241.38      249.58     73.69 o 
   6   0  18     1069.81     1154.90     81.23 o 
   8   0  18      350.86      336.11     81.87 o 
  -9   1  18       96.72       31.44     34.51 o 
  -8   1  18      168.41      155.41     36.07 o 
  -7   1  18        9.76       -8.35     21.68 o 
  -6   1  18      373.73      398.04     41.13 o 
  -5   1  18       77.28       54.45     15.50 o 
  -4   1  18     1821.62     1918.72     61.78 o 
  -3   1  18       54.22       43.36     15.00 o 
  -2   1  18     1698.16     1576.67     34.68 o 
  -1   1  18      821.08      800.18     27.33 o 
   0   1  18     2076.53     2001.30     49.12 o 
   1   1  18      133.65      119.28     17.38 o 
   2   1  18     3331.96     3162.14    155.81 o 
   3   1  18      437.67      462.73     37.35 o 
   4   1  18      554.65      481.73     59.34 o 
   5   1  18        6.17       13.00     20.18 o 
   6   1  18      383.50      411.72     70.23 o 
   7   1  18        0.01       13.03     44.89 o 
   8   1  18      286.67      215.27     68.63 o 
  -9   2  18       52.14       40.00     35.72 o 
  -8   2  18      144.99      100.78     34.21 o 
  -7   2  18      225.05      138.62     32.75 o 
  -6   2  18      406.98      429.53     38.21 o 
  -5   2  18      136.09      118.93     18.39 o 
  -4   2  18      516.22      527.92     28.43 o 
  -3   2  18       18.91       17.85     13.14 o 
  -2   2  18     2227.27     2207.68     50.23 o 
  -1   2  18     1890.77     1823.47     43.96 o 
   0   2  18     2699.21     2873.47     59.02 o 
   1   2  18       25.11       14.13     11.57 o 
   2   2  18     2669.97     2584.88     84.87 o 
   3   2  18      132.23      104.30     24.03 o 
   4   2  18     1106.42     1213.58     60.64 o 
   5   2  18      834.36      803.73     53.59 o 
   6   2  18      570.67      673.81    141.72 o 
   7   2  18      172.26      136.43     45.09 o 
   8   2  18      220.58      221.53     69.83 o 
  -8   3  18      210.83      225.24     64.97 o 
  -7   3  18      199.48      236.45     58.93 o 
  -6   3  18      113.74      129.03     19.49 o 
  -5   3  18       29.67       14.23     13.66 o 
  -4   3  18      490.92      505.43     41.01 o 
  -3   3  18      706.32      736.34     39.10 o 
  -2   3  18     2519.70     2599.80     58.92 o 
  -1   3  18       41.31       29.84     11.41 o 
   0   3  18     1719.68     1725.62     45.91 o 
   1   3  18      758.84      751.83     31.89 o 
   2   3  18      492.88      534.41     45.65 o 
   3   3  18        6.77      -18.57     17.02 o 
   4   3  18     1067.01     1129.95     62.81 o 
   5   3  18      743.98      794.33     72.33 o 
   6   3  18      548.39      532.17     66.18 o 
   7   3  18       79.84       17.96     43.96 o 
  -7   4  18       23.61       -4.41     19.89 o 
  -6   4  18      362.85      349.47     31.19 o 
  -5   4  18      596.35      616.89     78.13 o 
  -4   4  18      561.13      502.79     28.92 o 
  -3   4  18       89.83       54.06     17.31 o 
  -2   4  18      111.57      101.73     16.39 o 
  -1   4  18      778.63      803.59     36.50 o 
   0   4  18      512.56      550.89     30.70 o 
   1   4  18      290.61      248.39     25.96 o 
   2   4  18     1502.87     1470.03     56.87 o 
   3   4  18      591.95      561.08     40.35 o 
   4   4  18      445.05      418.91     56.20 o 
   5   4  18       40.03       36.78     41.30 o 
   6   4  18       95.27      130.21     57.06 o 
  -6   5  18      251.84      256.29     29.61 o 
  -5   5  18       16.76       22.74     15.74 o 
  -4   5  18      146.01      111.36     24.35 o 
  -3   5  18      526.36      583.71     45.19 o 
  -2   5  18      100.72       98.50     27.35 o 
  -1   5  18       59.33       50.90     18.76 o 
   0   5  18      199.68      166.37     24.17 o 
   1   5  18      172.48      163.07     28.06 o 
   2   5  18      615.18      544.46     47.05 o 
   3   5  18       12.70       28.44     24.55 o 
   4   5  18      523.35      454.42     85.99 o 
   5   5  18      664.82      741.19    104.15 o 
  -4   6  18      126.23       96.10     22.45 o 
  -3   6  18       15.62      -11.79     18.82 o 
  -2   6  18      210.27      162.48     28.82 o 
  -1   6  18      395.10      419.00     56.53 o 
   0   6  18      267.49      277.54     31.81 o 
   1   6  18      166.31      124.36     29.46 o 
   2   6  18      158.29      166.69     35.70 o 
   3   6  18      461.42      586.06     67.04 o 
   4   6  18      188.02      116.14     43.36 o 
  -9   0  19      184.96      220.26     83.93 o 
  -7   0  19      247.91      228.64     64.84 o 
  -5   0  19      531.39      488.94     71.82 o 
  -3   0  19      112.08      100.59     19.46 o 
  -1   0  19     1893.97     1860.10     79.94 o 
   1   0  19     2624.80     2663.95    147.04 o 
   3   0  19     1944.43     1852.40    124.56 o 
   5   0  19     1382.00     1479.39     79.27 o 
   7   0  19       55.01       48.68     46.49 o 
  -9   1  19      307.91      336.13     63.43 o 
  -8   1  19       40.30       55.14     37.75 o 
  -7   1  19      221.58      336.98     53.38 o 
  -6   1  19       42.54       16.98     41.47 o 
  -5   1  19      346.11      319.49     24.77 o 
  -4   1  19      102.45       91.33     15.96 o 
  -3   1  19      474.29      494.19     28.13 o 
  -2   1  19        3.48       -2.87     12.12 o 
  -1   1  19     1432.55     1412.96     41.92 o 
   0   1  19     2224.13     2300.77     97.89 o 
   1   1  19     5303.11     5295.87    163.55 o 
   2   1  19      363.04      341.48     46.35 o 
   3   1  19     2663.32     2691.72     95.56 o 
   4   1  19     1529.77     1507.96     64.71 o 
   5   1  19      234.16      226.70     33.86 o 
   6   1  19       18.87       22.13     29.06 o 
   7   1  19       80.43       76.88     46.09 o 
   8   1  19       21.19       65.64     52.41 o 
  -8   2  19       12.37       37.82     31.06 o 
  -7   2  19      342.31      243.82     44.43 o 
  -6   2  19      119.07       85.97     20.48 o 
  -5   2  19       67.78       59.68     16.36 o 
  -4   2  19      103.84       78.63     16.03 o 
  -3   2  19      253.54      235.42     22.63 o 
  -2   2  19     1198.25     1258.01     37.32 o 
  -1   2  19     1562.21     1473.49     39.64 o 
   0   2  19      314.03      292.85     20.82 o 
   1   2  19      602.47      641.99     61.19 o 
   2   2  19       30.90       34.70     19.31 o 
   3   2  19      265.90      248.69     32.28 o 
   4   2  19      561.56      568.07     46.36 o 
   5   2  19      743.06      736.16     54.29 o 
   6   2  19      106.77       34.39     33.04 o 
   7   2  19      105.18      100.49     44.56 o 
   8   2  19        3.39       24.34     50.14 o 
  -8   3  19        7.71       -7.77     30.58 o 
  -7   3  19      109.17       97.32     37.57 o 
  -6   3  19       61.28       64.84     18.71 o 
  -5   3  19      406.56      409.51     40.92 o 
  -4   3  19       56.39       68.12     16.21 o 
  -3   3  19      746.35      742.93     47.77 o 
  -2   3  19       29.33       21.24     12.97 o 
  -1   3  19       52.29       55.64     14.65 o 
   0   3  19      134.23       98.58     19.94 o 
   1   3  19      530.24      481.55     34.72 o 
   2   3  19       26.89       36.14     18.07 o 
   3   3  19       12.97       -4.62     19.98 o 
   4   3  19        4.72       18.31     23.45 o 
   5   3  19      699.16      733.03     71.16 o 
   6   3  19        1.06       -1.77     31.02 o 
   7   3  19      157.64      118.78     60.39 o 
  -7   4  19       67.98       61.70     25.89 o 
  -6   4  19       30.39       29.57     18.30 o 
  -5   4  19      453.59      384.79     41.52 o 
  -4   4  19        0.56       -9.52     11.70 o 
  -3   4  19       90.48       42.55     17.49 o 
  -2   4  19      599.05      664.09     31.57 o 
  -1   4  19      330.08      359.40     29.85 o 
   0   4  19      125.18      117.18     22.81 o 
   1   4  19        3.38       -9.12     13.04 o 
   2   4  19      340.70      406.14     34.86 o 
   3   4  19     1075.10     1067.52     64.65 o 
   4   4  19        9.71       10.23     29.32 o 
   5   4  19       13.15       31.19     40.90 o 
   6   4  19      135.59       30.33     46.22 o 
  -6   5  19      105.83       84.35     23.36 o 
  -5   5  19       79.84       48.03     17.34 o 
  -4   5  19      351.13      294.29     26.22 o 
  -3   5  19      266.34      231.63     28.41 o 
  -2   5  19      126.62      113.28     22.82 o 
  -1   5  19        2.23       13.25     17.58 o 
   0   5  19      307.97      264.02     29.11 o 
   1   5  19      263.60      275.63     34.89 o 
   2   5  19        0.80        2.00     22.30 o 
   3   5  19       35.92       22.34     24.98 o 
   4   5  19      367.72      310.24     74.35 o 
   5   5  19      500.46      538.62     94.50 o 
  -4   6  19      205.51      203.19     26.95 o 
  -3   6  19      133.58      117.73     33.12 o 
  -2   6  19      480.74      466.16     54.50 o 
  -1   6  19       86.16       62.82     23.06 o 
   0   6  19        1.08      -13.01     18.22 o 
   1   6  19       37.47       49.96     26.05 o 
   2   6  19      245.66      199.90     37.58 o 
   3   6  19      366.93      448.82     62.30 o 
  -8   0  20       26.17       55.33     50.94 o 
  -6   0  20     1512.85     1443.14    120.97 o 
  -4   0  20        0.21       11.18     22.57 o 
  -2   0  20      170.11      168.57     46.19 o 
   0   0  20      344.36      297.47     57.86 o 
   2   0  20    14660.80    14502.47    523.72 o 
   4   0  20        1.82      -35.31     36.78 o 
   6   0  20      260.59      395.57     81.20 o 
  -8   1  20      717.24      877.00     81.26 o 
  -7   1  20       13.23        9.71     29.47 o 
  -6   1  20       24.60       44.17     29.40 o 
  -5   1  20      170.81      229.12     24.95 o 
  -4   1  20      566.13      634.91     34.05 o 
  -3   1  20        7.93        4.17     15.01 o 
  -2   1  20       68.36       74.08     18.40 o 
  -1   1  20      397.01      431.57     28.91 o 
   0   1  20     4825.62     5008.06    166.10 o 
   1   1  20      252.63      111.60     30.26 o 
   2   1  20       45.59        9.19     22.86 o 
   3   1  20      429.28      425.15     51.10 o 
   4   1  20     3627.88     3775.86    147.32 o 
   5   1  20        3.70      -24.09     22.27 o 
   6   1  20        3.94      -18.14     42.43 o 
   7   1  20       35.40      -30.66     41.03 o 
   8   1  20      441.22      517.34     98.69 o 
  -8   2  20        2.62       11.27     32.05 o 
  -7   2  20       28.97       32.95     27.46 o 
  -6   2  20      586.99      594.53     39.22 o 
  -5   2  20        2.62        0.89     13.38 o 
  -4   2  20        7.54        1.41     12.18 o 
  -3   2  20      184.52      184.16     22.35 o 
  -2   2  20     3100.15     3254.95     73.44 o 
  -1   2  20       10.84       10.45     12.28 o 
   0   2  20      762.89      789.61     34.82 o 
   1   2  20       20.42       41.23     13.74 o 
   2   2  20      535.99      556.22     41.95 o 
   3   2  20      480.79      568.70     54.42 o 
   4   2  20      168.50      146.63     30.13 o 
   5   2  20        0.66       17.01     26.98 o 
   6   2  20     1327.00     1410.22     95.73 o 
   7   2  20        0.39       -9.25     33.32 o 
  -8   3  20      133.99      179.91     61.29 o 
  -7   3  20      105.20       80.70     24.47 o 
  -6   3  20        0.06      -13.28     15.41 o 
  -5   3  20       65.83       56.29     17.19 o 
  -4   3  20     1194.69     1148.29     64.52 o 
  -3   3  20       92.15       83.02     18.40 o 
  -2   3  20       78.19       74.31     15.44 o 
  -1   3  20      248.74      222.22     21.25 o 
   0   3  20      734.54      780.77     33.77 o 
   1   3  20      882.52      916.43     35.87 o 
   2   3  20      628.98      566.25     46.11 o 
   3   3  20        7.88      -11.07     21.42 o 
   4   3  20      858.38      946.80     59.70 o 
   5   3  20      109.93      121.26     41.32 o 
   6   3  20        0.05       21.98     35.81 o 
   7   3  20       43.09        9.20     40.05 o 
  -7   4  20        9.23      -12.11     21.31 o 
  -6   4  20      352.08      394.70     34.22 o 
  -5   4  20      126.54       99.87     20.97 o 
  -4   4  20       11.26        4.88     13.25 o 
  -3   4  20      258.02      227.59     26.54 o 
  -2   4  20      428.82      409.08     39.20 o 
  -1   4  20      117.31      108.09     19.08 o 
   0   4  20      230.39      213.58     25.02 o 
   1   4  20       63.60      100.70     18.66 o 
   2   4  20      409.76      462.32     43.22 o 
   3   4  20      324.84      389.40     44.60 o 
   4   4  20        0.56        4.80     30.11 o 
   5   4  20        6.69        3.56     34.09 o 
   6   4  20      264.55      319.88     76.68 o 
  -6   5  20        9.61      -12.06     21.24 o 
  -5   5  20      138.50      110.41     21.29 o 
  -4   5  20      354.59      373.58     29.08 o 
  -3   5  20      368.80      348.21     33.22 o 
  -2   5  20       12.97        2.15     18.00 o 
  -1   5  20      317.26      304.42     30.99 o 
   0   5  20      204.12      179.41     26.43 o 
   1   5  20       60.29       52.22     19.34 o 
   2   5  20       13.79      -18.29     22.59 o 
   3   5  20        6.15      -14.36     29.62 o 
   4   5  20      170.98      143.85     56.13 o 
   5   5  20      107.95       71.43     50.94 o 
  -4   6  20       27.84        4.92     18.60 o 
  -3   6  20      226.97      176.68     34.88 o 
  -2   6  20      141.60      158.48     29.62 o 
  -1   6  20      264.50      268.66     33.38 o 
   0   6  20       13.81       21.49     21.15 o 
   1   6  20       61.09       98.02     25.29 o 
   2   6  20      173.57      113.26     34.63 o 
   3   6  20       21.21       -1.59     32.59 o 
  -7   0  21     1363.64     1307.34    125.69 o 
  -5   0  21      215.63      131.68     45.56 o 
  -3   0  21      456.75      493.07     47.18 o 
  -1   0  21      110.50       86.47     25.21 o 
   1   0  21    10580.71    10075.96    386.59 o 
   3   0  21     3678.91     3643.49    193.53 o 
   5   0  21      638.97      580.31     90.51 o 
  -8   1  21       29.96       -3.67     33.35 o 
  -7   1  21      242.16      181.14     44.13 o 
  -6   1  21       34.96       33.71     30.15 o 
  -5   1  21     1458.01     1590.07     54.69 o 
  -4   1  21      214.33      237.54     24.42 o 
  -3   1  21       55.75       44.30     18.42 o 
  -2   1  21       38.04       20.53     19.94 o 
  -1   1  21     2196.05     2191.98     74.76 o 
   0   1  21       49.21       75.44     22.00 o 
   1   1  21      932.85      812.19    157.65 o 
   2   1  21       40.18       62.60     28.54 o 
   3   1  21     4157.92     4052.85    298.84 o 
   4   1  21      127.45      170.76     47.62 o 
   5   1  21      321.53      292.74     39.16 o 
   6   1  21       18.64       36.48     32.79 o 
   7   1  21      427.67      489.67     88.72 o 
  -8   2  21        1.59       39.45     38.14 o 
  -7   2  21      202.42      246.44     49.99 o 
  -6   2  21      193.44      166.59     25.96 o 
  -5   2  21      146.87      147.70     20.65 o 
  -4   2  21      336.39      322.94     31.23 o 
  -3   2  21     4368.27     4396.17     92.96 o 
  -2   2  21      197.37      212.11     19.96 o 
  -1   2  21      679.77      840.92     37.32 o 
   0   2  21      461.20      396.02     27.28 o 
   1   2  21     1211.02     1191.36     57.65 o 
   2   2  21       23.36       48.81     21.50 o 
   3   2  21      499.29      492.60     42.88 o 
   4   2  21      257.67      297.08     38.07 o 
   5   2  21     1926.80     1994.22     83.95 o 
   6   2  21       35.73       54.61     37.12 o 
   7   2  21      115.23      187.37     51.27 o 
  -7   3  21        3.64        2.72     20.36 o 
  -6   3  21        0.94        4.30     15.67 o 
  -5   3  21      376.59      327.09     28.53 o 
  -4   3  21      607.36      618.88     32.50 o 
  -3   3  21      471.08      470.99     35.01 o 
  -2   3  21       34.76       51.79     19.62 o 
  -1   3  21     1659.39     1676.28     53.20 o 
   0   3  21      989.07     1033.17     49.17 o 
   1   3  21       18.26       48.22     14.65 o 
   2   3  21      987.26      844.87     69.94 o 
   3   3  21      574.72      558.93     83.43 o 
   4   3  21      165.91      200.57     35.74 o 
   5   3  21      123.66      138.52     42.26 o 
   6   3  21        6.64       -2.65     34.80 o 
   7   3  21      340.34      179.73     53.52 o 
  -7   4  21       98.02       56.14     25.96 o 
  -6   4  21      212.08      183.92     27.16 o 
  -5   4  21        8.36      -10.87     13.73 o 
  -4   4  21       37.56       44.46     15.65 o 
  -3   4  21      211.78      164.96     24.27 o 
  -2   4  21      571.84      490.49     47.36 o 
  -1   4  21      266.21      223.14     23.48 o 
   0   4  21      428.45      452.01     43.82 o 
   1   4  21      346.57      359.96     28.24 o 
   2   4  21      291.76      238.13     30.72 o 
   3   4  21        1.75        0.84     24.10 o 
   4   4  21       73.26       65.25     34.10 o 
   5   4  21       37.01       67.61     39.74 o 
   6   4  21       93.27       47.02     52.01 o 
  -5   5  21      110.43       85.89     20.97 o 
  -4   5  21      553.98      592.86     46.41 o 
  -3   5  21        9.05        9.04     21.37 o 
  -2   5  21      194.22      159.97     27.39 o 
  -1   5  21      296.73      282.59     28.93 o 
   0   5  21      703.96      676.23     38.94 o 
   1   5  21      178.93      163.10     24.36 o 
   2   5  21       12.75       31.38     25.00 o 
   3   5  21       46.69      128.55     42.03 o 
   4   5  21       55.62       33.12     45.36 o 
  -3   6  21       67.07       38.34     34.26 o 
  -2   6  21      722.74      607.53     61.23 o 
  -1   6  21        7.50      -16.00     21.13 o 
   0   6  21      116.76      105.13     26.73 o 
   1   6  21      114.77       74.69     25.62 o 
   2   6  21      135.12      157.44     38.95 o 
  -8   0  22      278.87      289.82     81.47 o 
  -6   0  22      292.25      377.14     73.22 o 
  -4   0  22      577.02      612.86     81.60 o 
  -2   0  22      802.52      781.27     85.22 o 
   0   0  22      613.24      645.09     80.47 o 
   2   0  22     6384.89     6583.90    288.43 o 
   4   0  22     1382.72     1296.30    121.17 o 
   6   0  22     1002.88     1029.82    121.10 o 
  -8   1  22      123.49      130.50     47.52 o 
  -7   1  22        0.17       16.22     31.08 o 
  -6   1  22      606.22      650.28    116.95 o 
  -5   1  22      110.43      175.60     24.51 o 
  -4   1  22      248.61      294.17     27.44 o 
  -3   1  22        0.25      -22.95     15.30 o 
  -2   1  22       40.36       48.69     18.42 o 
  -1   1  22      259.10      290.18     31.65 o 
   0   1  22     2735.82     2787.69    145.74 o 
   1   1  22      456.42      502.96     53.32 o 
   2   1  22      688.91      678.28     61.72 o 
   3   1  22      623.12      598.38     60.64 o 
   4   1  22     1383.44     1576.40     92.96 o 
   5   1  22        0.32       18.46     36.45 o 
   6   1  22      495.18      612.04    103.95 o 
  -8   2  22       95.96       84.18     44.15 o 
  -7   2  22       18.87      -14.18     32.69 o 
  -6   2  22       16.63       31.32     20.55 o 
  -5   2  22       60.46       71.05     20.04 o 
  -4   2  22      655.16      708.89     37.97 o 
  -3   2  22        1.58       24.01     17.68 o 
  -2   2  22      616.13      594.32     36.60 o 
  -1   2  22      521.57      441.06     44.00 o 
   0   2  22      396.83      400.29     33.05 o 
   1   2  22       27.41       14.34     25.00 o 
   2   2  22      827.81      846.31     57.03 o 
   3   2  22       28.67       15.14     22.89 o 
   4   2  22     1050.88     1100.33     63.60 o 
   5   2  22      313.15      294.04     66.75 o 
   6   2  22      284.84      326.94     57.52 o 
   7   2  22       41.09       42.86     41.91 o 
  -7   3  22       11.68       38.32     21.77 o 
  -6   3  22      133.14      126.94     22.85 o 
  -5   3  22        1.31       -6.68     14.79 o 
  -4   3  22      324.07      333.14     27.22 o 
  -3   3  22       25.27       19.39     16.38 o 
  -2   3  22      869.38      906.86     42.10 o 
  -1   3  22       86.80       93.23     19.35 o 
   0   3  22       39.41       44.99     15.15 o 
   1   3  22      508.78      485.12     35.96 o 
   2   3  22      642.33      545.46     47.91 o 
   3   3  22      332.14      352.43     52.49 o 
   4   3  22      414.32      503.38     49.38 o 
   5   3  22        1.65       -3.72     31.37 o 
   6   3  22      332.30      331.11     76.28 o 
  -6   4  22       66.14       60.30     22.13 o 
  -5   4  22       32.95       30.36     16.32 o 
  -4   4  22      477.85      490.04     30.89 o 
  -3   4  22      194.65      199.47     30.03 o 
  -2   4  22      108.34       93.32     33.22 o 
  -1   4  22      120.18       82.65     20.86 o 
   0   4  22     1002.78     1015.36     42.53 o 
   1   4  22      433.55      401.72     29.71 o 
   2   4  22      354.23      360.89     76.14 o 
   3   4  22      217.27      201.96     38.00 o 
   4   4  22      165.64      232.04     41.45 o 
   5   4  22       59.72       90.92     42.22 o 
  -5   5  22      118.24      152.12     26.01 o 
  -4   5  22        1.51      -21.14     14.81 o 
  -3   5  22        1.83        3.83     22.35 o 
  -2   5  22      722.45      658.15     44.68 o 
  -1   5  22     1181.00     1182.68     53.92 o 
   0   5  22      345.37      335.69     37.70 o 
   1   5  22        0.13       -4.36     17.26 o 
   2   5  22      215.77      213.37     33.99 o 
   3   5  22      290.90      264.78     51.47 o 
   4   5  22       22.46        8.31     44.23 o 
  -2   6  22       40.05       46.37     27.84 o 
  -1   6  22       67.08       64.11     28.54 o 
   0   6  22      176.40      186.44     31.02 o 
   1   6  22      457.79      476.94     51.59 o 
   2   6  22        9.58       -8.46     29.51 o 
  -7   0  23      629.77      556.11     93.90 o 
  -5   0  23      243.88      167.79     55.20 o 
  -3   0  23      590.49      642.47     38.18 o 
  -1   0  23       27.94       42.76     39.84 o 
   1   0  23       11.85       70.10     43.03 o 
   3   0  23       43.78       77.28     44.62 o 
   5   0  23     1424.93     1661.87    143.45 o 
  -8   1  23        7.91       19.83     37.57 o 
  -7   1  23       24.57       23.38     33.94 o 
  -6   1  23        0.54      -27.04     28.04 o 
  -5   1  23     1129.03     1204.69     79.35 o 
  -4   1  23       12.58       14.84     15.22 o 
  -3   1  23      134.68      149.43     23.66 o 
  -2   1  23       20.35       20.49     17.35 o 
  -1   1  23      405.30      489.79     47.08 o 
   0   1  23      903.75      933.92     69.06 o 
   1   1  23       62.16       52.38     36.74 o 
   2   1  23       10.80        8.20     26.65 o 
   3   1  23      520.93      580.33     61.97 o 
   4   1  23        0.07       22.03     32.37 o 
   5   1  23        5.57      -27.01     33.98 o 
   6   1  23       82.18       80.27     66.64 o 
  -7   2  23      136.48      155.67     43.05 o 
  -6   2  23       11.09       10.69     18.34 o 
  -5   2  23       64.58       51.21     20.39 o 
  -4   2  23       39.45       33.67     16.39 o 
  -3   2  23      564.74      568.31     57.19 o 
  -2   2  23      424.58      420.11     42.85 o 
  -1   2  23      148.64      155.92     59.73 o 
   0   2  23       21.68       34.33     28.30 o 
   1   2  23      325.92      241.12     44.51 o 
   2   2  23       26.84       39.27     33.03 o 
   3   2  23        1.50        9.66     33.10 o 
   4   2  23       25.46       89.70     37.45 o 
   5   2  23      967.62      969.52     90.51 o 
   6   2  23       49.79       45.71     40.91 o 
   7   2  23        8.99       28.81     38.32 o 
  -7   3  23       39.65       38.90     33.89 o 
  -6   3  23       91.59       72.66     23.34 o 
  -5   3  23      108.51       89.55     20.92 o 
  -4   3  23       33.83       35.69     14.54 o 
  -3   3  23      330.11      362.62     30.44 o 
  -2   3  23       38.57       26.04     17.14 o 
  -1   3  23      284.02      338.23     29.33 o 
   0   3  23       14.92        0.66     14.57 o 
   1   3  23       19.63       23.58     23.00 o 
   2   3  23      379.08      364.55     41.94 o 
   3   3  23      895.81      826.92     58.77 o 
   4   3  23        6.11       26.66     27.84 o 
   5   3  23       51.75      -11.70     32.43 o 
   6   3  23        8.55        0.48     37.48 o 
  -6   4  23       27.61       19.89     20.54 o 
  -5   4  23      162.62      126.51     22.02 o 
  -4   4  23      326.71      314.28     31.39 o 
  -3   4  23       53.75       57.19     23.02 o 
  -2   4  23      699.88      669.52     46.15 o 
  -1   4  23      311.18      293.25     27.93 o 
   0   4  23      258.56      250.77     25.94 o 
   1   4  23     1130.24     1127.72     90.39 o 
   2   4  23        3.19        3.19     25.50 o 
   3   4  23       85.10      131.67     34.12 o 
   4   4  23      103.43       83.30     32.01 o 
   5   4  23       27.36       14.70     44.82 o 
  -5   5  23       36.29       13.09     26.24 o 
  -4   5  23       41.44       22.99     18.40 o 
  -3   5  23       42.33       23.80     25.24 o 
  -2   5  23      496.42      509.54     45.58 o 
  -1   5  23      564.99      571.05     54.95 o 
   0   5  23       88.23       86.86     21.58 o 
   1   5  23      249.00      249.63     29.08 o 
   2   5  23      320.82      288.85     44.85 o 
   3   5  23      135.46       83.84     43.14 o 
   4   5  23       15.55        2.33     41.50 o 
  -1   6  23       26.06       -0.24     26.24 o 
   0   6  23      469.77      469.38     47.10 o 
  -8   0  24      409.92      394.04     97.43 o 
  -6   0  24      121.31      113.72     53.54 o 
  -4   0  24     1076.75     1231.59     74.78 o 
  -2   0  24       58.91       55.85     29.69 o 
   0   0  24     1688.61     1712.88    122.77 o 
   2   0  24      175.81      198.38     60.65 o 
   4   0  24      702.97      788.61    106.01 o 
   6   0  24       35.46       21.21     59.52 o 
  -8   1  24        8.19       15.02     37.00 o 
  -7   1  24       45.27      -24.18     30.67 o 
  -6   1  24     1025.49     1041.29     78.79 o 
  -5   1  24      178.41      102.30     35.45 o 
  -4   1  24       18.36       33.84     17.00 o 
  -3   1  24      250.56      206.10     27.60 o 
  -2   1  24     2023.56     2243.86     80.72 o 
  -1   1  24      217.28      176.48     39.90 o 
   0   1  24       55.32       61.21     31.10 o 
   1   1  24        1.57        6.08     24.93 o 
   2   1  24     1907.50     1879.72     97.61 o 
   3   1  24       16.04       11.54     28.59 o 
   4   1  24        0.62        0.39     33.76 o 
   5   1  24       20.90       28.03     49.28 o 
   6   1  24      977.93     1238.37    144.25 o 
  -7   2  24        9.59       12.12     52.97 o 
  -6   2  24        7.74      -20.99     29.23 o 
  -5   2  24        2.90        1.20     16.42 o 
  -4   2  24     1566.56     1625.07     56.33 o 
  -3   2  24      656.35      639.37     60.45 o 
  -2   2  24      152.72      165.72     30.84 o 
  -1   2  24     1222.56     1145.02     62.06 o 
   0   2  24      857.77      590.16     61.72 o 
   1   2  24      417.15      336.01     97.03 o 
   2   2  24        0.86        3.57     28.57 o 
   3   2  24      172.33      215.16     82.56 o 
   4   2  24     2222.27     2448.68    176.37 o 
   5   2  24       58.30       15.92     42.17 o 
   6   2  24       25.46      -34.12     63.31 o 
  -7   3  24      106.82       78.52     43.86 o 
  -6   3  24      135.97      156.02     30.70 o 
  -5   3  24      196.42      238.19     29.57 o 
  -4   3  24      140.41      138.96     33.06 o 
  -3   3  24       86.16       73.23     72.42 o 
  -2   3  24     1503.07     1599.91     73.70 o 
  -1   3  24     1158.89     1057.86     53.90 o 
   0   3  24      106.04       67.59     24.16 o 
   1   3  24     1109.24     1024.74     75.92 o 
   2   3  24     1425.20     1415.82     90.40 o 
   3   3  24        1.07       -3.87     23.36 o 
   4   3  24       24.59       19.32     28.10 o 
   5   3  24      119.78      163.19     47.40 o 
   6   3  24      308.96      396.16     82.66 o 
  -6   4  24       11.60        0.51     17.37 o 
  -5   4  24      222.17      167.62     27.95 o 
  -4   4  24      171.52      127.54     20.75 o 
  -3   4  24      993.34      915.66     55.24 o 
  -2   4  24        8.10        8.80     21.18 o 
  -1   4  24      259.14      293.35     47.28 o 
   0   4  24     1498.37     1350.84     50.61 o 
   1   4  24      444.60      409.55     49.28 o 
   2   4  24       63.83       51.88     30.15 o 
   3   4  24      417.89      405.72     55.19 o 
   4   4  24      202.36      104.48     35.66 o 
   5   4  24      113.11      113.06     57.33 o 
  -4   5  24       69.06       57.11     21.89 o 
  -3   5  24       86.04       87.08     28.29 o 
  -2   5  24      289.23      232.34     35.84 o 
  -1   5  24      644.46      608.50     40.46 o 
   0   5  24        1.64        3.83     19.06 o 
   1   5  24      210.27      198.16     27.56 o 
   2   5  24      300.68      260.77     44.61 o 
   3   5  24      238.80      184.12     56.59 o 
  -7   0  25        3.04       -5.85     46.35 o 
  -5   0  25       67.85      139.26     51.67 o 
  -3   0  25        8.63       40.56     28.81 o 
  -1   0  25     2378.77     2339.55    149.37 o 
   1   0  25      328.92      340.30     70.23 o 
   3   0  25      227.34      272.93     70.89 o 
   5   0  25      172.74      237.15     74.55 o 
  -7   1  25      286.06      332.53     56.02 o 
  -6   1  25      100.15       65.72     34.63 o 
  -5   1  25        0.57       15.72     28.29 o 
  -4   1  25       40.72       36.25     17.02 o 
  -3   1  25      525.28      648.93     45.38 o 
  -2   1  25      306.53      308.14     63.73 o 
  -1   1  25        3.52       -7.10     25.05 o 
   0   1  25       21.96       41.93     28.12 o 
   1   1  25     1552.72     1680.72     92.73 o 
   2   1  25      182.02      166.59     41.64 o 
   3   1  25      233.63      269.11     50.21 o 
   4   1  25      163.93      160.34     48.55 o 
   5   1  25      715.76      635.73     76.31 o 
   6   1  25       28.79       32.72     64.71 o 
  -7   2  25        3.88       45.31     50.88 o 
  -6   2  25       11.01        3.84     28.86 o 
  -5   2  25     1043.29     1069.88     63.59 o 
  -4   2  25      400.22      394.20     37.24 o 
  -3   2  25        0.93       30.53     24.74 o 
  -2   2  25       27.34       11.08     32.53 o 
  -1   2  25      238.18      279.22     61.56 o 
   0   2  25      376.87      328.56     56.63 o 
   1   2  25       86.51       31.85     35.51 o 
   2   2  25      148.90       64.96     35.76 o 
   3   2  25      790.93      895.50     80.10 o 
   4   2  25      152.79      180.58     61.35 o 
   5   2  25      304.74      319.96     62.56 o 
   6   2  25      134.41      154.62     81.73 o 
  -6   3  25      149.23      149.61     49.54 o 
  -5   3  25        6.53        3.72     18.37 o 
  -4   3  25       28.61       30.89     24.75 o 
  -3   3  25     1792.00     1882.81    101.71 o 
  -2   3  25      430.37      404.74     45.73 o 
  -1   3  25       25.65       28.93     25.75 o 
   0   3  25        3.32        8.99     39.20 o 
   1   3  25      376.81      393.39     58.66 o 
   2   3  25       82.89       89.31     41.96 o 
   3   3  25      465.92      331.68     59.40 o 
   4   3  25       26.17        9.69     39.99 o 
   5   3  25      479.95      575.21     81.13 o 
  -5   4  25      248.97      166.45     27.09 o 
  -4   4  25       70.87       66.61     22.95 o 
  -3   4  25        0.44       -7.37     20.59 o 
  -2   4  25        0.67       -8.21     21.10 o 
  -1   4  25      780.61      805.09     62.35 o 
   0   4  25      380.10      403.44     32.54 o 
   1   4  25      160.85      149.81     34.37 o 
   2   4  25       47.52       49.67     28.45 o 
   3   4  25      413.11      467.70     53.72 o 
   4   4  25      250.68      280.66     51.80 o 
  -3   5  25       26.37       26.81     28.80 o 
  -2   5  25      192.72      231.99     36.43 o 
  -1   5  25       58.38       27.38     22.01 o 
   0   5  25        6.90        7.37     20.74 o 
   1   5  25      244.66      249.24     44.75 o 
   2   5  25      300.82      258.74     53.74 o 
  -6   0  26       23.57        6.45     44.09 o 
  -4   0  26      209.59      273.56     49.84 o 
  -2   0  26     1529.89     1623.50    126.89 o 
   0   0  26      955.09      855.71     98.09 o 
   2   0  26       90.77       71.82     53.74 o 
   4   0  26      360.14      236.16     72.76 o 
   6   0  26      148.55       53.20     69.36 o 
  -7   1  26       58.46       81.38     38.74 o 
  -6   1  26      146.22      167.82     45.02 o 
  -5   1  26        9.21       19.18     29.18 o 
  -4   1  26      304.60      301.10     34.75 o 
  -3   1  26       50.19       25.90     19.70 o 
  -2   1  26      411.04      487.61     44.24 o 
  -1   1  26       20.37        9.35     31.08 o 
   0   1  26     1080.83      983.31     75.79 o 
   1   1  26      164.12      174.12     43.14 o 
   2   1  26      207.40      217.02    129.62 o 
   3   1  26       63.21       32.61     35.26 o 
   4   1  26      290.66      369.59     59.04 o 
   5   1  26        1.00       -9.02     41.31 o 
   6   1  26      379.63      511.35    109.40 o 
  -7   2  26        2.77       -4.94     34.94 o 
  -6   2  26      315.46      285.60     52.98 o 
  -5   2  26       44.57       -0.29     18.67 o 
  -4   2  26      917.59      886.12     74.11 o 
  -3   2  26      163.68      126.55     31.64 o 
  -2   2  26      881.84     1010.88     71.94 o 
  -1   2  26        5.11       28.40     35.07 o 
   0   2  26      180.83      278.08     56.26 o 
   1   2  26        6.14       24.60     34.28 o 
   2   2  26      546.24      565.27     65.44 o 
   3   2  26      158.69      154.12     66.64 o 
   4   2  26      626.47      773.95    134.94 o 
   5   2  26      168.39      240.94     57.85 o 
  -6   3  26      157.33      153.67     68.76 o 
  -5   3  26       38.55       24.33     20.10 o 
  -4   3  26      937.33      882.60     53.79 o 
  -3   3  26       50.37       36.18     33.06 o 
  -2   3  26      117.06      205.90     37.41 o 
  -1   3  26      184.92      137.03     32.94 o 
   0   3  26      838.28      744.55    131.98 o 
   1   3  26      467.54      478.38     71.33 o 
   2   3  26      282.24      243.23     53.33 o 
   3   3  26        6.50        0.52     39.87 o 
   4   3  26      250.23      409.12    118.38 o 
  -5   4  26       48.84       61.08     23.24 o 
  -4   4  26        6.72       21.24     21.48 o 
  -3   4  26       77.69       43.41     49.21 o 
  -2   4  26      554.39      718.68     74.56 o 
  -1   4  26      254.92      274.08     38.23 o 
   0   4  26      173.46      128.82     40.44 o 
   1   4  26       25.09        6.85     27.72 o 
   2   4  26      360.85      412.14     49.98 o 
   3   4  26      236.08      233.76     54.44 o 
   4   4  26       21.13       60.51     53.47 o 
  -3   5  26       22.66        3.01     30.43 o 
  -2   5  26       90.91      128.88     36.01 o 
  -1   5  26        6.99       16.80     29.06 o 
   0   5  26      237.27      198.74     28.78 o 
   1   5  26      173.12      131.89     38.91 o 
   2   5  26       82.75      176.02     47.68 o 
  -7   0  27      140.04      192.06     74.35 o 
  -5   0  27      520.35      740.66     94.24 o 
  -3   0  27       53.42       59.84     31.46 o 
  -1   0  27     1646.76     1656.55    129.22 o 
   1   0  27       13.92       10.77     42.30 o 
   3   0  27     1380.09     1552.27    145.38 o 
   5   0  27      227.42      289.09     86.79 o 
  -7   1  27      216.07      361.86    108.40 o 
  -6   1  27       68.88       56.07     48.05 o 
  -5   1  27       81.51       42.31     31.81 o 
  -4   1  27        7.02        2.48     23.71 o 
  -3   1  27     1086.18     1304.90     70.72 o 
  -2   1  27       11.65       -2.85     39.24 o 
  -1   1  27        3.04       29.91     32.64 o 
   0   1  27        0.82       47.33     34.20 o 
   1   1  27      775.35      749.80     70.91 o 
   2   1  27      115.84       81.05     35.85 o 
   3   1  27      166.16      134.38     43.29 o 
   4   1  27       67.04       40.87     41.81 o 
   5   1  27      422.41      384.78     94.20 o 
   6   1  27       62.41       70.96     79.74 o 
  -6   2  27       34.32       67.89     37.05 o 
  -5   2  27      643.03      744.10     46.59 o 
  -4   2  27       18.45       25.18     18.84 o 
  -3   2  27       83.28       61.28     35.56 o 
  -2   2  27       52.60        4.86     26.48 o 
  -1   2  27      729.19      838.30     76.34 o 
   0   2  27      133.65      133.56     42.16 o 
   1   2  27      270.17      295.88     52.11 o 
   2   2  27       47.06       61.31     54.87 o 
   3   2  27      985.86      844.45     82.06 o 
   4   2  27        0.42       23.96     44.47 o 
   5   2  27       57.41       32.89     50.64 o 
  -6   3  27       63.15       29.99     25.39 o 
  -5   3  27        1.59       20.08     20.82 o 
  -4   3  27        2.17       21.84     21.39 o 
  -3   3  27      362.52      297.00     52.87 o 
  -2   3  27      185.15      238.38     40.88 o 
  -1   3  27      196.64      150.78     46.34 o 
   0   3  27      344.53      390.43     61.47 o 
   1   3  27      778.15      630.69     75.24 o 
   2   3  27        5.51        2.68     37.21 o 
   3   3  27       28.76       32.50     43.52 o 
   4   3  27      144.99       59.77     58.69 o 
  -4   4  27       57.97       47.86     25.82 o 
  -3   4  27       70.18      116.93     46.02 o 
  -2   4  27       69.61       43.72     40.60 o 
  -1   4  27      760.22      858.11     97.52 o 
   0   4  27       16.87       18.06     43.55 o 
   1   4  27       14.15       55.58     45.17 o 
   2   4  27      428.43      464.08     73.81 o 
   3   4  27      180.88       98.83     76.15 o 
  -2   5  27       47.99       57.67     33.09 o 
  -1   5  27      180.08      101.59     35.49 o 
   0   5  27      313.89      277.87     45.37 o 
   1   5  27      178.05      118.44     60.19 o 
  -6   0  28      587.86      734.27    102.35 o 
  -4   0  28       18.52       17.43     31.71 o 
  -2   0  28     1907.54     1749.92    136.47 o 
   0   0  28      585.16      506.36     86.65 o 
   2   0  28      281.95      311.70     75.55 o 
   4   0  28      180.14      253.18     79.94 o 
  -6   1  28       24.69       15.62     33.60 o 
  -5   1  28      138.26      138.80     40.08 o 
  -4   1  28     1272.56     1410.67     83.01 o 
  -3   1  28       16.83       25.00     27.21 o 
  -2   1  28       24.82        8.48     32.88 o 
  -1   1  28        0.14       39.25     34.99 o 
   0   1  28      711.37      666.96     69.68 o 
   1   1  28       26.18       63.96     34.47 o 
   2   1  28       87.77       61.23     37.33 o 
   3   1  28      116.86       49.73     40.07 o 
   4   1  28      351.29      369.61     77.34 o 
   5   1  28      155.69      125.40     54.90 o 
  -6   2  28      378.95      451.15     63.54 o 
  -5   2  28       10.68       18.99     20.82 o 
  -4   2  28       19.05      -21.98     24.23 o 
  -3   2  28      209.58      247.92     52.41 o 
  -2   2  28      531.56      554.58     69.25 o 
  -1   2  28      128.38       59.09     56.23 o 
   0   2  28       56.68       -7.56     32.02 o 
   1   2  28       43.44       43.58     78.54 o 
   2   2  28     1220.93     1186.08    205.86 o 
   3   2  28      119.42       67.60     43.48 o 
   4   2  28       50.74       45.66     53.50 o 
   5   2  28       88.75      100.49     75.22 o 
  -5   3  28      237.29      248.05     53.07 o 
  -4   3  28      278.79      266.51     41.27 o 
  -3   3  28       29.82       63.65     40.56 o 
  -2   3  28        0.08       31.13     30.82 o 
  -1   3  28        9.45       15.37     38.93 o 
   0   3  28      932.01      910.95     86.64 o 
   1   3  28       78.11       15.00     67.27 o 
   2   3  28        5.18       38.88     42.82 o 
   3   3  28      140.01      125.30     51.13 o 
   4   3  28      611.85      642.63    112.66 o 
  -4   4  28        2.21        0.55     22.75 o 
  -3   4  28       69.86       47.29     40.89 o 
  -2   4  28      680.65      681.16     77.88 o 
  -1   4  28       27.55       23.77     44.79 o 
   0   4  28        3.39      -17.74     41.34 o 
   1   4  28      130.79      133.31     62.08 o 
   2   4  28      492.45      224.05     82.20 o 
   3   4  28      143.66      122.37     80.74 o 
  -5   0  29      201.54      216.67     63.38 o 
  -3   0  29     1115.47     1130.84    119.11 o 
  -1   0  29      211.98      257.77     71.56 o 
   1   0  29      102.06       46.62     53.87 o 
   3   0  29       27.03       38.71     58.26 o 
   5   0  29      999.89     1272.95    153.82 o 
  -6   1  29        8.27       -2.69     33.27 o 
  -5   1  29      206.49      207.49     46.00 o 
  -4   1  29       26.59       26.68     33.97 o 
  -3   1  29      235.16      189.68     47.59 o 
  -2   1  29       21.62       -8.88     33.94 o 
  -1   1  29     1247.18     1418.11     93.75 o 
   0   1  29       82.63       67.49     69.36 o 
   1   1  29      189.79      204.03     46.26 o 
   2   1  29        3.76      -12.31     33.33 o 
   3   1  29      550.53      540.20     87.49 o 
   4   1  29        0.21       17.81     46.50 o 
   5   1  29      358.96      107.67     78.74 o 
  -5   2  29       68.01        9.86     29.37 o 
  -4   2  29       69.25       74.06     27.11 o 
  -3   2  29      317.01      344.04     55.63 o 
  -2   2  29      472.86      592.61     71.06 o 
  -1   2  29       60.92       87.12     40.00 o 
   0   2  29       65.17       50.12     38.92 o 
   1   2  29     1498.44     1449.79    256.64 o 
   2   2  29      136.77      187.61     54.30 o 
   3   2  29      472.58      587.10    140.66 o 
   4   2  29       69.77       86.46     51.54 o 
  -5   3  29      179.68      139.57     35.89 o 
  -4   3  29      177.73      170.75     32.00 o 
  -3   3  29      116.23      168.39     49.41 o 
  -2   3  29       16.99       24.25     43.15 o 
  -1   3  29      494.90      507.49     71.07 o 
   0   3  29      140.69      102.03     50.00 o 
   1   3  29       89.60       48.76     56.40 o 
   2   3  29       72.45       94.10     81.80 o 
   3   3  29      656.83      790.20    119.31 o 
  -3   4  29      147.39      133.61     65.57 o 
  -2   4  29       68.43       40.57     52.21 o 
  -1   4  29       68.53       22.81     66.17 o 
   0   4  29        0.39       38.16     47.36 o 
   1   4  29      605.96      595.41    120.31 o 
  -6   0  30       14.24       17.82     54.20 o 
  -2   0  30     1431.08     1435.82    132.94 o 
   0   0  30       32.80       36.38     52.34 o 
   2   0  30      161.43      125.69     64.91 o 
   4   0  30      306.96      358.06     92.04 o 
  -5   1  30        8.32      -27.46     30.28 o 
  -4   1  30      136.69      157.50     53.34 o 
  -3   1  30        0.04       -5.27     35.12 o 
  -2   1  30      515.40      456.60     91.38 o 
  -1   1  30      157.83      128.23     42.39 o 
   0   1  30      821.00      809.15     78.48 o 
   1   1  30      229.24      246.07     51.21 o 
   2   1  30      306.07      231.49    165.93 o 
   3   1  30       82.19      147.64     49.83 o 
   4   1  30      272.22      340.57     95.30 o 
  -5   2  30        0.41        3.66     50.08 o 
  -4   2  30      107.04      114.69     29.26 o 
  -3   2  30      123.67      190.53     82.80 o 
  -2   2  30       87.56      158.35     52.44 o 
  -1   2  30        7.39       22.46     37.84 o 
   0   2  30      403.49      476.30     65.21 o 
   1   2  30        5.09       12.74     39.55 o 
   2   2  30      337.21      444.05     69.13 o 
   3   2  30       10.74       33.63     45.31 o 
   4   2  30       46.92       41.90     67.04 o 
  -4   3  30       97.69      112.87     29.59 o 
  -3   3  30        9.84       20.55     38.68 o 
  -2   3  30      111.27      152.44     55.67 o 
  -1   3  30        7.94        0.84     41.71 o 
   0   3  30       76.15       39.82     46.32 o 
   1   3  30        1.22       51.76     45.90 o 
   2   3  30      195.84      204.41     63.11 o 
  -1   4  30        5.53       28.20     67.50 o 
   0   4  30      274.03      301.93     96.50 o 
  -5   0  31      113.30      131.81     60.25 o 
  -3   0  31     1110.01     1223.48    127.42 o 
  -1   0  31      319.33      406.67     87.39 o 
   1   0  31      728.86      657.99    107.14 o 
   3   0  31       95.22      103.61     69.36 o 
  -5   1  31      164.66      292.55     74.95 o 
  -4   1  31      133.43      180.29     77.01 o 
  -3   1  31      170.55      107.34     46.67 o 
  -2   1  31       74.43      125.10     44.77 o 
  -1   1  31      989.06     1153.42     92.08 o 
   0   1  31      263.51      289.65     52.94 o 
   1   1  31      327.52      293.22     67.40 o 
   2   1  31      119.78       88.26     45.33 o 
   3   1  31       75.53      132.92     52.85 o 
  -4   2  31        7.12        3.96     23.80 o 
  -3   2  31      444.89      366.04     97.69 o 
  -2   2  31        6.59        8.31     41.27 o 
  -1   2  31       60.70       19.66     41.78 o 
   0   2  31        1.14      -26.56     37.61 o 
   1   2  31      329.90      294.05    105.61 o 
   2   2  31       49.41       86.76     48.08 o 
   3   2  31        1.29       66.90     65.97 o 
  -2   3  31       63.89       73.55     72.82 o 
  -1   3  31      226.45      184.89     56.54 o 
   0   3  31       11.21      -53.78     38.33 o 
   1   3  31       25.30        7.38     66.70 o 
  -2   0  32      167.91      314.10     83.00 o 
   0   0  32     1560.10     1888.78    162.34 o 
   2   0  32        0.49       39.44     62.38 o 
  -4   1  32       12.13       49.55     65.51 o 
  -3   1  32       26.97       45.20     42.76 o 
  -2   1  32      590.34      564.16    141.39 o 
  -1   1  32       90.84       78.41     44.86 o 
   0   1  32       23.67        8.54     39.59 o 
   1   1  32       30.07       -2.48     56.73 o 
   2   1  32      577.84      753.90     84.19 o 
  -4   2  32      257.70      254.64     88.78 o 
  -3   2  32       34.77        5.45     64.64 o 
  -2   2  32       13.10       22.69     43.42 o 
  -1   2  32        8.22       42.72     43.04 o 
   0   2  32      676.80      638.43     77.03 o 
   1   2  32       80.67       65.14     47.82 o 
  -1   3  32      170.45      130.41     82.20 o 
  -3   0  33       30.87       43.69     60.05 o 
  -1   0  33     1415.09     1644.25    153.36 o 
   1   0  33      184.38      264.62     82.07 o 
  -3   1  33      337.58      383.89     65.34 o 
  -2   1  33       16.55       24.36     43.64 o 
  -1   1  33      266.45      200.34     54.49 o 
   0   1  33       29.53       29.23     42.46 o 
   1   1  33     1137.05     1208.21    210.05 o 
  -2   2  33       23.98      148.30     71.76 o 
  -1   2  33      419.73      477.17    105.48 o 
   0   2  33       20.41      -21.81     62.38 o 
  -2   0  34      114.34      135.47     68.57 o 
  -2   1  34      571.49      534.16    106.41 o 
  -1   1  34       19.50        7.91     60.25 o 
                                                 
